# Supplementary material for: Combining Natural Sequence Variation with High Throughput Mutational Data to Reveal Protein Interaction Sites
Source: PLoS Genet. 2015 Feb 11;11(2):e1004918. doi: 10.1371/journal.pgen.1004918 (PMC4335499; doi:10.1371/journal.pgen.1004918)
Supplement: S1 Table — Enrichment scores for single amino acid substitutions in Pab1 RRM2 from mutational analysis of Pab1 RRM2 – eIF4G1 interaction in the yeast two-hybrid system. Enrichment scores are normalized to the wild-type score and expressed as a log2 ratio. The RRM2 positions are specified in the most right column and the substituting amino acids are designated on the top row by a single letter nomenclature. Substitutions to stop codons are depicted by an asterisk. Blank cells represent substitutions that did not pass Enrich quality filtration or were identical to wild-type residues. (TXT) [file pgen.1004918.s004.txt]

	A	C	D	E	F	G	H	I	K	L	M	N	P	Q	R	S	T	V	W	Y	*
K131	0.639558896		-0.060490281	-0.077032038		0.071436255	0.218561843	0.453087586		-0.074578768	-0.021662889	-0.030006449	1.642396498	0.005854898	-0.030430924	-0.028424191	-0.017875901	0.631945712		-0.918471276	-3.635593748
N132	1.288971113	0.632882832	0.656331295	0.812168679	0.493528512	0.378310005	0.333681438	-0.265246876	1.241214114	1.659635559	1.898700504		0.506626013	0.782260456	1.108733872	1.134001067	1.54464072	1.690146245		0.630687134	-1.970938696
L133	1.687038602	1.62176584		1.304969234	1.592314883	1.766514212		0.47501669	1.743306821		0.644867004		1.928618932	1.323198332	2.068610813	1.796022409	1.698912702	0.726555457	1.900095289	2.195819026	-4.057943599
H134		0.359978182	-0.013893257		2.011094757	0.006341227		1.935951899		1.274160767		0.698512833	-0.198309811	0.896068144	-1.231551141	-0.635954449	0.76426644	0.87594459		1.658309483	
P135	0.218754323		0.496666854				0.142570109	0.55888225		0.447341296		0.240806481		0.452742897	0.330934986	0.149956535	0.330436567			-0.145661866	
D136	0.085329523	0.26331388		-1.113977253		-2.067583638	0.006124492	0.305901509		0.809944014		-0.997864884	2.056806294	-0.833435173	-0.973480891	0.163580969		0.658485146		0.210404277	
I137	1.868178788	-2.788074639			-3.39265707	1.682451616	2.238071513		1.94919732	-1.739357104	-3.011335554	1.798865236	1.932943149		1.833387262	1.753597694	-3.022049127	-3.061182767		0.230556384	
D138	0.962343125	-0.927770837		0.081978701	2.154094848	-2.0865555	0.876533561	1.676192625		1.387431395		0.144164184	1.706780945	-0.539092909	-0.704152156	-1.362892583	-1.302986831	1.602597873		1.907959857	
N139	-0.10218323		-0.014720388	-0.293219055	1.113256431	-0.474284614	0.052224745	-0.319777044	-0.374520851	-0.578621274	0.066947992		0.598256489	-0.345960517	0.218095128	0.031019383	0.275744446			0.833067715	-2.220486166
K140	0.175218139		-0.181962304	0.276611625		0.158344321	0.264653223	0.240806481		-0.80994682	0.035367516	0.164850284	0.335987235	0.174960031	0.032867522	0.335987235	0.276213968	1.065234916		-0.256693179	-4.909538152
A141			-2.078596409			-2.544446341							1.722681265			0.09739739	-0.190603988	-0.853179264			
L142	1.355036232	1.467182416		1.281201068	0.959433802	1.686520795		0.540431398	1.518675928		0.808439317		1.864088644	1.976897449	1.659333194	1.689836804	1.056293049	0.863763956	1.815575346	1.870418739	-4.593427208
Y143	0.485509064	0.139131391	0.757271311	-0.060772969	0.100589551		0.044427966	0.605803298	-0.213856981	-0.468062898		0.075739708	1.539728123	0.151289563	0.458853432	0.315658205		-0.011580681			-4.667788925
D144	0.088519706	0.502678829		0.091375428	1.089927857	-0.10000157	0.4671704	0.483663005		1.228733648		-0.220292271	1.894386294		-0.578621274	-0.121148508	0.565768636	0.955851457		0.852234676	
T145	-0.802886109		1.368911307					0.051622106				-1.423766003	1.63263255			-0.384527464		-0.623015393			
F146	0.365883614	-0.034573207				1.703778457	1.638190116	1.204267684		-0.319378447		1.873890931	1.251453725		1.879190249	1.412059422	1.223152616	0.286503861	1.541937651	1.637128092	
S147	-1.343529578	-0.758170694	0.66930624		0.764795013	-0.635204802	0.966812863			-0.031133478		0.627829604	1.571393598				0.348866227		1.474490063	0.402720055	-0.731472762
V148	-1.744751176			-1.485091809	0.158344321	-3.376100652				-0.422549559	-0.391762765								-0.39306562		
F149	0.842221847	-3.250970365	1.730706785			1.421378726		1.353378007		1.736016868		1.552309596	1.861951318			1.544936566		1.473985471	0.813696149	-3.357142432	0.750259582
G150	1.760897468	0.816946475	1.543916433	1.709359489			1.712196289			-0.805392135		2.054200866	1.900032325		1.565956713	1.794507781	1.158344321	-1.81544903	1.470934551	0.262180132	0.300363325
D151	0.173743687			0.091820249		0.285363221	-0.036330537			1.01277571		0.009916056						-0.004656192		0.819197513	2.53578572
I152	1.70280499	1.908186809	1.691904922		2.093786393	1.225043914	1.382072664		2.052576718	1.06561796	1.694891251	1.80607693	1.164778803		1.861760256	1.826907532	1.745982665	0.395550573		2.406992666	
L153	0.966420074				0.693624463	0.512702107					0.458712589		1.730648623		-0.054338486	0.342660189		0.351820862	0.868878074	1.325075104	1.23542377
S154	0.682808911	0.286380693			0.409788546		1.875272186			1.172253924			1.956788505				0.706226609			0.763245568	1.536855969
S155	1.154248136	-0.103884141	2.10851199			1.244439032		-2.615618408	1.432252274			1.149365915	1.239844618		2.054716014		-0.263011806				
K156	1.360699013		1.163662166	0.500741619		1.471730326	0.767019296	0.813211218		0.719780107	0.553573363	0.434980156	1.910386039	0.457142317	0.485818813	-0.159557798	0.20973217	1.076906047		1.162759636	2.071113646
I157	1.360699013	1.22097425	1.404420391		2.120751351	2.291436351	2.747722136		1.75662769	0.472064814	1.164243381	1.998693479	1.923635208		2.013638308	2.076922037	1.708274838	-0.11223687		2.302818097	
A158			0.768698962		1.097664608	0.835161973							0.970844704		1.028123674	0.627913632	0.795450366	0.2059934			
T159	0.952836566				1.052576718	0.652879765		0.656154897	0.623733419	1.245221796		1.095169183	1.648921086			0.763849789					
D160	1.256038021	1.059529479		1.016523526	0.457996215	1.149026685	0.940288342	2.029874518	1.975408857	1.185612307		0.896168557	2.018593037	1.18736741	2.238215007	0.998128934	1.238708489	2.038915993		0.977760269	1.209757115
E161	0.368863693		0.50779974			0.604045084	0.572203119		0.412331782	0.496760563		0.119690914	1.185612307	0.528240983	0.988730236	1.038770918		0.555649708		0.443161174	1.846817118
N162	0.440133481		0.494117805		0.708622317	0.480280629	0.358425262	0.876627929	0.209565275	0.884260969			1.831018948	0.526708965	-0.059204241	0.446182526	0.575851491	0.256362354		0.505230857	1.473909624
G163	1.338315425	0.861893156	1.168053935	1.16912635				1.954073754		1.080591094			2.065955748		1.551426711	1.733508277		1.855531347	1.673486454		1.283257786
K164			0.859800777	0.449535095		1.245221796	0.080591094	0.49925379		1.063018465		0.460884802	2.061138731	0.418355056	0.644491979	0.360699013	0.574557558			0.875272186	1.79607712
S165	1.151045704	-0.065324347	1.75924839		1.982684571		1.264483698			1.248806133			0.672469993				1.151441994	2.115586516	2.045197188	1.896599148	
K166			1.443161174	0.63301666			1.33095167	0.434699595		0.846125841	0.168053935	0.779022835		0.497103062	0.462196203	0.833951127	0.392892018				1.187798841
G167	1.556132986	0.819728509	1.888252551	0.572203119	0.792415254							1.102387018	2.01277571		1.158892364	1.245309805	1.25760552	2.196933338	0.493965544	1.121912154	
F168		0.658989571				1.360699013		0.409429996		0.604616099			2.048755007			0.964671271		0.376587886		0.346598816	1.458546337
G169	0.413082685	1.78751368	2.351653874	2.048983926					2.342551667				2.348420684	2.028717254	2.19322709	2.543920837	1.857636766	-1.562860181	-1.0901023		1.727481344
F170	1.253783809	1.395597592	1.815264877			1.259415678		0.678377635		0.773181522			1.984550527		0.775736513	0.807693279		0.495327687		0.255413634	1.493965544
V171	1.875871935		1.991876725	1.623733419	2.223619999	2.020988189	2.025095982	0.27351084		1.453767543	1.910896096	1.443161174	1.924599899		2.278236853	2.056219889	2.598858751			1.85102464	
H172			0.465122515							0.961981768		0.940288342	2.029517728	0.10602116	-0.196123007	0.498202537	1.405093133			0.658744478	1.650205631
F173		2.066185225	1.701735931			2.341070207	1.628632219	1.979836447		1.772155988		1.795101837	1.57792973		1.90501953	1.995390728	1.181728872	2.143521729	2.1127715	0.012205858	1.801271605
E174	0.23163644		0.509535194			0.050635569	1.014523372		-0.363716367	0.984550527			0.905504388	0.231016966				0.41893881		0.491943547	1.849372961
E175	0.413873099		0.238669711			0.542034154		1.590180859	-0.027737824	0.852904373		0.83345201	2.374504813	0.193058287	-0.075400101	0.206370867		1.075969536		0.256362354	1.976512166
E176	-0.325023273		0.014116766			0.162999976	0.442341801		-0.01874574	-0.151958565		-0.155942078		-0.174929366			0.266184846	0.197349089		0.308423133	0.939948449
G177	-0.117688662	-0.11192085	0.051963919	0.413195455											-0.33586181	-0.081278341	-0.329006787	-0.034683765			
A178			0.305150277	1.311912119		0.891268071		0.407378129					0.177364123			0.167677719	0.456389689	0.406485234			
A179			1.582030238	1.112259074	1.937998132	0.439667666	2.231442577	1.917714963		2.143274664			1.711422583			0.436588274	1.571466409	0.480955297		1.674269584	
K180			0.036703	0.034231491							0.327635693	0.048583844	1.537691873	-0.081536113	0.085350917	0.447572865	0.032586636		1.528476933		1.292471235
E181	-1.924188819		-0.079750828			-0.914901399			-4.676373346					-0.381085111				0.05553565			1.229154631
A182			1.687889108	1.761595761		1.626484673	1.847443378	1.897284955					1.871298727			0.604298368	0.897364657	0.493542588			
I183			1.802237746		0.801191481	-0.173514708	0.509455997		0.620630939	0.210937698	0.045621064	1.479392489	1.950336385			0.320431234	0.199734664	-0.100167728			
D184	-0.783495219			-0.277611206		-1.617176296	-1.200621908					-2.028963918						-0.471512981		0.036352363	
A185			1.335327268			-3.616475412	1.485565376						1.844287685			-0.91640319	0.130227594	-0.211418699			
L186					-3.358701419						-4.630376147		1.802237746			-3.106655203		-0.25291462	-5.218615956		1.568162322
N187			0.038250333	0.446093936	1.306280251		0.031719592	0.541583482	0.20668661	1.916408766	1.53920334		1.543812593		1.065272152	0.169654003	0.097954255	1.281405583		0.924078869	
G188	0.180964841	0.848637001	1.022354728	0.444685741			-0.213359109			1.095968949			1.654139107		-2.445131341	0.714443872		1.273833563		0.387200247	
M189					-0.161236378			-0.820711429	-4.263851445	0.234384126					-1.303505964		-4.64798375	-1.103870689			
L190											0.039135087		-1.294420124	-0.146906643	-0.253942288			-0.490630343			
L191					-0.686093513	1.23813385		0.509455997			0.023437848		2.051409498			0.074521972	1.055003816	0.031269638	0.314517083		0.803820516
N192	0.409920323		-0.477660098	0.776702654			-1.978040466	0.77443105	-1.5110428				0.430981939	0.557125248		0.05364199	0.765615949			-1.492243344	
G193	0.672906406	0.860676971	0.246275117												1.062880385	0.592674548		1.416981919			
Q194				-0.313748448		1.27867579	-0.098210785		-0.121781648	-0.124538917		-0.258062764	0.947173591		0.018752775	0.240358858					-0.182584726
E195	-0.262674253		0.350028346			0.567619022	0.001769209		-0.850982283			0.249696723	-0.868300487	-0.244085712		0.483227134		-0.148812009			0.330384941
I196					0.460604242		0.48520845			-0.37933325	0.174831061	0.645708338	-0.487006539		0.635340437	0.641562382	0.307750426	0.007994645			
Y197	1.548481154	-0.116630836	-0.318010803		-0.5953827	-0.175042178	-0.243565944			-0.252210038		-0.255906296	1.423726123	-0.430423011	-0.18711501	-0.544127462					0.31349056
