# Supplementary material for: Combining Natural Sequence Variation with High Throughput Mutational Data to Reveal Protein Interaction Sites
Source: PLoS Genet. 2015 Feb 11;11(2):e1004918. doi: 10.1371/journal.pgen.1004918 (PMC4335499; doi:10.1371/journal.pgen.1004918)
Supplement: S2 Table — Epistasis scores for double mutants that occur in Pab1 homologues. Epistasis scores for double mutants carrying two mutations that are found in at least one individual homologue of Pab1. Data were extracted from Supplementary Table 5 of Melamed et al [16]. (TXT) [file pgen.1004918.s005.txt]

Table S2
Title: Epistasis scores for double mutants that occur in PAB1 homologues.
seqID_XY: double mutant XY identifier (position X, position Y-Substitution X, Substitution Y).
num_homologues: the number of PAB1 homologues that carry the specified mutations in seqID_XY 
homologues: The UniProtKB protein identifier, the organism identifier and protein name for homologues that carry the specified mutations in seqID_XY.
input_reads: number of sequence reads in input library pool for double mutant XY.
XY_Enrichment_score: Normalized Enrichment score of double mutant XY.
seqID_X: single mutant X identifier (position-substitution).
X_Enrichment_score: Normalized Enrichment score of single mutant X.
seqID_Y: single mutant Y identifier (position-substitution).
Y_Enrichment_score: Normalized Enrichment score of single mutant Y.
Epistasis_score: Epistasis score of double mutant XY [ = XY_Enrichmet_score - (X_Enrichmet_score*Y_Enrichmet_score]
Z-score_local: Z-scores of residuals from local epistasis mean. 
Capped_Epistasis_score: Epistasis score of double mutant XY computed after reducing to 1.0 any Enrichment score with a greater value.
Capped_Z-score: Z-scores of residuals from local capped epistasis mean.


seqID_XY	num_homologues	homologues	input_reads	XY_Enrichment score	seqID_X	X_Enrichment_score	seqID_Y	Y_Enrichment_score	Epistasis	Z-score_local	capped_epistasis	capped_z_score
"184,185-E,H"	1	['sp|P31209|PABP_SCHPO ']	87	1.137357398	184-E	1.064362616	185-H	0.494886053	0.610619183	3.061006763	0.505113947	2.532113715
"177,185-A,H"	6	"['sp|Q96DU9|PABP5_HUMAN', 'sp|P60047|PABP5_GORGO', 'sp|P60048|PABP5_HYLLA', 'sp|Q7JGR2|PABP5_MACMU', 'sp|P60049|PABP5_PANTR', 'sp|P60050|PABP5_PONPY']"	90	0.884919536	177-A	1.045686049	185-H	0.494886053	0.367424094	1.971171635	0.390033483	2.092467399
"137,145-F,A"	1	['sp|Q8SR30|PABP_ENCCU ']	573	0.937107244	137-F	0.585169946	145-A	1.042326875	0.327168882	2.634388549	0.351937298	2.833825705
"177,186-E,M"	13	"['sp|Q9EPH8|PABP1_RAT  ', 'sp|P61286|PABP1_BOVIN', 'sp|Q13310|PABP4_HUMAN', 'sp|Q9H361|PABP3_HUMAN', 'sp|P29341|PABP1_MOUSE', 'sp|P20965|PABPA_XENLA', 'sp|Q5R8F7|PABP1_PONAB', 'sp|P11940|PABP1_HUMAN', 'sp|Q6DEY7|EPAB_XENTR ', 'sp|Q4VXU2|PAP1L_HUMAN', 'sp|Q6IP09|PABPB_XENLA', 'sp|Q6GR16|EPABB_XENLA', 'sp|Q98SP8|EPABA_XENLA']"	70	1.103276305	177-E	0.965640707	186-M	0.692146915	0.434911068	1.872255983	0.331634764	1.42766008
"137,143-V,Q"	1	['sp|Q9ZQA8|PABPX_ARATH']	42	0.930800618	137-V	0.770355557	143-Q	0.81081005	0.30618859	1.041900082	0.30618859	1.041900083
"130,143-V,Q"	1	['sp|Q9ZQA8|PABPX_ARATH']	69	1.183140427	130-V	0.858048625	143-Q	0.81081005	0.487425978	2.063171444	0.304285551	1.287976614
"181,189-K,T"	1	['sp|Q1ZXC2|PAP1B_DICDI']	505	0.92713442	181-K	0.79810541	189-T	0.780911993	0.303884334	2.40396062	0.303884334	2.403960617
"186,189-M,K"	1	['sp|P0CB38|PAB4L_HUMAN']	118	0.797654744	186-M	0.692146915	189-K	0.761294156	0.270727342	2.084765765	0.270727343	2.084765769
"194,197-K,N"	1	['sp|Q1ZXC2|PAP1B_DICDI']	198	0.786188844	194-K	1.048921589	197-N	0.523818869	0.236743924	2.39644226	0.262369975	2.655842165
"134,141-P,D"	1	['sp|Q8SR30|PABP_ENCCU ']	448	0.913690313	134-P	1.040896517	141-D	0.658949394	0.227792183	1.832965418	0.254740919	2.049812636
"176,188-D,N"	1	['sp|Q2GSX8|PABP_CHAGB ']	91	1.034321536	176-D	0.924992675	188-N	0.829428563	0.26710619	1.497248406	0.232784655	1.304861012
"189,195-K,K"	1	['sp|P0CB38|PAB4L_HUMAN']	371	0.992037951	189-K	0.761294156	195-K	1.072498521	0.175551095	1.471542596	0.230743795	1.934190858
"181,193-S,D"	1	['sp|Q6CDH3|PABP_YARLI ']	65	1.262402695	181-S	0.773149367	193-D	1.022131157	0.472142638	1.926852619	0.226850633	0.925795938
"189,193-T,D"	1	['sp|Q9ZQA8|PABPX_ARATH']	153	1.048968791	189-T	0.780911993	193-D	1.022131157	0.250774312	2.821491802	0.219088007	2.464985391
"186,194-M,R"	19	"['sp|Q96DU9|PABP5_HUMAN', 'sp|Q9EPH8|PABP1_RAT  ', 'sp|P61286|PABP1_BOVIN', 'sp|P60047|PABP5_GORGO', 'sp|P60048|PABP5_HYLLA', 'sp|Q13310|PABP4_HUMAN', 'sp|Q9H361|PABP3_HUMAN', 'sp|P29341|PABP1_MOUSE', 'sp|P20965|PABPA_XENLA', 'sp|Q5R8F7|PABP1_PONAB', 'sp|P11940|PABP1_HUMAN', 'sp|Q7JGR2|PABP5_MACMU', 'sp|P60049|PABP5_PANTR', 'sp|Q6DEY7|EPAB_XENTR ', 'sp|Q4VXU2|PAP1L_HUMAN', 'sp|P60050|PABP5_PONPY', 'sp|Q6IP09|PABPB_XENLA', 'sp|Q6GR16|EPABB_XENLA', 'sp|Q98SP8|EPABA_XENLA']"	267	0.908420974	186-M	0.692146915	194-R	1.128068907	0.12763156	1.2228519	0.216274059	2.072145353
"177,197-D,N"	1	['sp|Q1ZXC2|PAP1B_DICDI']	292	0.739728815	177-D	1.015404036	197-N	0.523818869	0.207841022	1.756712602	0.215909946	1.824912711
"176,193-D,E"	3	"['sp|Q2GSX8|PABP_CHAGB ', 'sp|A4QUF0|PABP_MAGO7 ', 'sp|Q7S6N6|PABP_NEUCR ']"	49	0.935814723	176-D	0.924992675	193-E	0.782166483	0.212316456	0.795090421	0.212316456	0.795090419
"176,180-H,N"	1	['sp|Q98SP8|EPABA_XENLA']	134	0.891523413	176-H	0.717560565	180-N	0.948953542	0.210591773	2.055496208	0.210591773	2.05549621
"134,136-E,G"	1	['sp|Q1ZXC2|PAP1B_DICDI']	74	0.8701284	134-E	0.818849121	136-G	0.813717785	0.203816307	0.98367738	0.203816307	0.98367738
"153,172-V,Q"	3	"['sp|P42731|PABP2_ARATH', 'sp|Q8SR30|PABP_ENCCU ', 'sp|Q9ZQA8|PABPX_ARATH']"	448	0.57931903	153-V	0.512878592	172-Q	0.73270601	0.203529804	1.661014567	0.203529803	1.66101456
"181,194-K,R"	1	['sp|Q13310|PABP4_HUMAN']	417	1.06491298	181-K	0.79810541	194-R	1.128068907	0.164595083	1.388620516	0.20189459	1.703301002
"181,186-K,V"	2	"['sp|Q1ZXC2|PAP1B_DICDI', 'sp|Q54BM2|PAP1A_DICDI']"	696	1.102681867	181-K	0.79810541	186-V	1.042199053	0.270897165	2.317706824	0.20189459	1.727343543
"186,195-M,K"	14	"['sp|Q9EPH8|PABP1_RAT  ', 'sp|P61286|PABP1_BOVIN', 'sp|P0CB38|PAB4L_HUMAN', 'sp|Q13310|PABP4_HUMAN', 'sp|Q9H361|PABP3_HUMAN', 'sp|P29341|PABP1_MOUSE', 'sp|P20965|PABPA_XENLA', 'sp|Q5R8F7|PABP1_PONAB', 'sp|P11940|PABP1_HUMAN', 'sp|Q6DEY7|EPAB_XENTR ', 'sp|Q4VXU2|PAP1L_HUMAN', 'sp|Q6IP09|PABPB_XENLA', 'sp|Q6GR16|EPABB_XENLA', 'sp|Q98SP8|EPABA_XENLA']"	220	0.888576229	186-M	0.692146915	195-K	1.072498521	0.146249686	1.457966211	0.196429314	1.958207983
"151,162-T,T"	1	['sp|O64380|PABP3_ARATH']	57	0.968096336	151-T	0.794847604	162-T	0.986947454	0.183623517	0.755717439	0.183623517	0.755717439
"144,148-E,A"	1	['sp|P0CB38|PAB4L_HUMAN']	503	1.25039255	144-E	1.056912048	148-A	0.816810377	0.387095823	3.007199198	0.183189623	1.423130023
"143,148-H,A"	21	"['sp|A1CRM1|PABP_ASPCL ', 'sp|Q4P8R9|PABP_USTMA ', 'sp|A2Q848|PABP_ASPNC ', 'sp|P0CP46|PABP_CRYNJ ', 'sp|Q6BI95|PABP_DEBHA ', 'sp|Q0U1G2|PABP_PHANO ', 'sp|A5DM21|PABP_PICGU ', 'sp|Q5B630|PABP_EMENI ', 'sp|Q2GSX8|PABP_CHAGB ', 'sp|P0CP47|PABP_CRYNB ', 'sp|Q4WK03|PABP_ASPFU ', 'sp|Q6CDH3|PABP_YARLI ', 'sp|A4QUF0|PABP_MAGO7 ', 'sp|Q2UK72|PABP_ASPOR ', 'sp|Q5AI15|PABP_CANAL ', 'sp|Q0CR95|PABP_ASPTN ', 'sp|Q1DXH0|PABP_COCIM ', 'sp|Q7S6N6|PABP_NEUCR ', 'sp|A5DW14|PABP_LODEL ', 'sp|P31209|PABP_SCHPO ', 'sp|A1D4K4|PABP_NEOFI ']"	390	1.031883038	143-H	1.003854744	148-A	0.816810377	0.211924066	1.721204174	0.183189623	1.487828871
"152,174-V,K"	1	['sp|Q6CSV3|PABP_KLULA ']	408	1.154816274	152-V	0.817004047	174-K	1.053700209	0.293938939	2.292410788	0.182995953	1.42717361
"180,188-H,S"	1	['sp|Q9ZQA8|PABPX_ARATH']	72	1.055869901	180-H	0.872907487	188-S	0.937625076	0.237409953	1.10084134	0.181540051	0.841779339
"151,152-E,V"	1	['sp|Q6CSV3|PABP_KLULA ']	499	0.975813989	151-E	0.974267953	152-V	0.817004047	0.179833128	1.500048302	0.179833129	1.500048306
"141,145-D,A"	1	['sp|Q8SR30|PABP_ENCCU ']	221	0.837646231	141-D	0.658949394	145-A	1.042326875	0.150805568	1.484831351	0.178696837	1.759448735
"134,141-P,V"	1	['sp|Q9ZQA8|PABPX_ARATH']	549	1.149812528	134-P	1.040896517	141-V	0.828612388	0.287312779	2.314946477	0.171387612	1.380910205
"164,168-I,Y"	1	['sp|Q1ZXC2|PAP1B_DICDI']	600	0.990437021	164-I	0.942820692	168-Y	0.870284839	0.169914467	1.460673687	0.169914467	1.460673686
"134,137-P,F"	1	['sp|Q8SR30|PABP_ENCCU ']	420	0.752853441	134-P	1.040896517	137-F	0.585169946	0.143752082	1.242103023	0.167683495	1.448884588
"134,143-P,D"	1	['sp|Q8SR30|PABP_ENCCU ']	537	0.888588825	134-P	1.040896517	143-D	0.721637609	0.137438751	1.198208441	0.166951216	1.45550185
"180,192-D,K"	1	['sp|P0CB38|PAB4L_HUMAN']	52	1.554797437	180-D	0.901048808	192-K	0.925284516	0.721070927	2.563596207	0.16627349	0.591145852
"184,194-K,R"	1	['sp|Q9H361|PABP3_HUMAN']	60	1.045813997	184-K	0.833938855	194-R	1.128068907	0.105073505	0.490058932	0.166061145	0.774503024
"182,184-V,K"	1	['sp|Q8SR30|PABP_ENCCU ']	115	1.364105214	182-V	1.010176792	184-K	0.833938855	0.521679536	3.627549689	0.166061145	1.154722417
"141,148-D,M"	1	['sp|Q8SR30|PABP_ENCCU ']	409	0.820893052	141-D	0.658949394	148-M	1.019467233	0.149115736	1.281873751	0.161943658	1.392149011
"181,195-R,K"	12	"['sp|Q9EPH8|PABP1_RAT  ', 'sp|P61286|PABP1_BOVIN', 'sp|P0CB38|PAB4L_HUMAN', 'sp|Q9H361|PABP3_HUMAN', 'sp|P29341|PABP1_MOUSE', 'sp|P20965|PABPA_XENLA', 'sp|Q5R8F7|PABP1_PONAB', 'sp|P11940|PABP1_HUMAN', 'sp|Q6DEY7|EPAB_XENTR ', 'sp|Q6IP09|PABPB_XENLA', 'sp|Q6GR16|EPABB_XENLA', 'sp|Q98SP8|EPABA_XENLA']"	45	0.777656562	181-R	0.617774016	195-K	1.072498521	0.115094844	0.450884462	0.159882546	0.626340444
"155,174-C,D"	7	"['sp|Q96DU9|PABP5_HUMAN', 'sp|P60047|PABP5_GORGO', 'sp|P60048|PABP5_HYLLA', 'sp|Q7JGR2|PABP5_MACMU', 'sp|P60049|PABP5_PANTR', 'sp|P60050|PABP5_PONPY', 'sp|P31209|PABP_SCHPO ']"	806	1.027703173	155-C	0.924188721	174-D	0.913007681	0.183911772	1.682476363	0.156208599	1.429039983
"176,185-A,H"	11	"['sp|A1CRM1|PABP_ASPCL ', 'sp|Q4P8R9|PABP_USTMA ', 'sp|A2Q848|PABP_ASPNC ', 'sp|Q0U1G2|PABP_PHANO ', 'sp|Q5B630|PABP_EMENI ', 'sp|Q4WK03|PABP_ASPFU ', 'sp|Q6CDH3|PABP_YARLI ', 'sp|Q2UK72|PABP_ASPOR ', 'sp|Q0CR95|PABP_ASPTN ', 'sp|Q1DXH0|PABP_COCIM ', 'sp|A1D4K4|PABP_NEOFI ']"	147	0.599249779	176-A	0.897948709	185-H	0.494886053	0.154867486	1.836834574	0.154867487	1.836834581
"181,195-A,Q"	2	"['sp|Q05196|PABP5_ARATH', 'sp|O64380|PABP3_ARATH']"	621	1.068743401	181-A	0.867824446	195-Q	0.976396087	0.221403008	1.867402967	0.152659607	1.287593177
"185,190-H,R"	6	"['sp|Q96DU9|PABP5_HUMAN', 'sp|P60047|PABP5_GORGO', 'sp|P60048|PABP5_HYLLA', 'sp|Q7JGR2|PABP5_MACMU', 'sp|P60049|PABP5_PANTR', 'sp|P60050|PABP5_PONPY']"	65	0.612636602	185-H	0.494886053	190-R	0.932539433	0.151135842	0.694238683	0.151135843	0.694238686
"176,180-D,S"	3	"['sp|Q6FKG4|PABP_CANGA ', 'sp|A4QUF0|PABP_MAGO7 ', 'sp|Q7S6N6|PABP_NEUCR ']"	46	1.232941251	176-D	0.924992675	180-S	0.921122873	0.380909341	1.323684222	0.14796809	0.514198537
"152,155-V,C"	1	['sp|Q6CSV3|PABP_KLULA ']	286	0.898983795	152-V	0.817004047	155-C	0.924188721	0.14391787	1.322645899	0.14391787	1.322645897
"130,145-V,A"	1	['sp|Q8SR30|PABP_ENCCU ']	344	1.347018747	130-V	0.858048625	145-A	1.042326875	0.452651604	3.383460904	0.141951375	1.061052083
"130,134-V,P"	2	"['sp|Q8SR30|PABP_ENCCU ', 'sp|Q9ZQA8|PABPX_ARATH']"	625	1.044949626	130-V	0.858048625	134-P	1.040896517	0.1518098	1.331089803	0.141951375	1.244649738
"130,134-V,D"	1	['sp|Q9H361|PABP3_HUMAN']	582	1.039177646	130-V	0.858048625	134-D	1.064959529	0.125390585	1.116708303	0.141951375	1.264196024
"137,141-F,D"	1	['sp|Q8SR30|PABP_ENCCU ']	277	0.527170365	137-F	0.585169946	141-D	0.658949394	0.141572983	1.313221938	0.141572984	1.313221945
"162,168-T,Y"	2	"['sp|Q4P8R9|PABP_USTMA ', 'sp|O64380|PABP3_ARATH']"	231	1.039525736	162-T	0.986947454	168-Y	0.870284839	0.180600329	1.639341097	0.141074594	1.280559015
"135,147-T,A"	1	['sp|Q1DXH0|PABP_COCIM ']	249	1.062075829	135-T	1.059721172	147-A	0.865589756	0.144792038	1.343183359	0.134410244	1.246875211
"181,194-A,K"	7	"['sp|Q4P8R9|PABP_USTMA ', 'sp|P0CP46|PABP_CRYNJ ', 'sp|P0CP47|PABP_CRYNB ', 'sp|Q05196|PABP5_ARATH', 'sp|O64380|PABP3_ARATH', 'sp|P31209|PABP_SCHPO ', 'sp|Q9ZQA8|PABPX_ARATH']"	574	1.057446611	181-A	0.867824446	194-K	1.048921589	0.147166814	1.279220415	0.132175554	1.148911649
"181,186-A,V"	9	"['sp|Q4P8R9|PABP_USTMA ', 'sp|P0CP46|PABP_CRYNJ ', 'sp|Q6BI95|PABP_DEBHA ', 'sp|A5DM21|PABP_PICGU ', 'sp|A3LXL0|PABP_PICST ', 'sp|P0CP47|PABP_CRYNB ', 'sp|Q5AI15|PABP_CANAL ', 'sp|A5DW14|PABP_LODEL ', 'sp|P31209|PABP_SCHPO ']"	828	1.093033024	181-A	0.867824446	186-V	1.042199053	0.188587208	1.736177503	0.132175554	1.216838755
"181,191-A,V"	1	['sp|Q9ZQA8|PABPX_ARATH']	1076	1.114747405	181-A	0.867824446	191-V	1.030155189	0.220753549	2.200485406	0.132175554	1.317534322
"181,194-A,R"	5	"['sp|Q6BI95|PABP_DEBHA ', 'sp|A5DM21|PABP_PICGU ', 'sp|A3LXL0|PABP_PICST ', 'sp|Q5AI15|PABP_CANAL ', 'sp|A5DW14|PABP_LODEL ']"	994	1.04160549	181-A	0.867824446	194-R	1.128068907	0.062639716	0.680767004	0.132175554	1.436480904
"140,148-R,A"	6	"['sp|Q96DU9|PABP5_HUMAN', 'sp|P60047|PABP5_GORGO', 'sp|P60048|PABP5_HYLLA', 'sp|Q7JGR2|PABP5_MACMU', 'sp|P60049|PABP5_PANTR', 'sp|P60050|PABP5_PONPY']"	659	0.947417607	140-R	1.046506186	148-A	0.816810377	0.092620495	0.8772572	0.13060723	1.237049456
"181,196-R,V"	18	"['sp|Q96DU9|PABP5_HUMAN', 'sp|Q9EPH8|PABP1_RAT  ', 'sp|P61286|PABP1_BOVIN', 'sp|P0CB38|PAB4L_HUMAN', 'sp|P60047|PABP5_GORGO', 'sp|P60048|PABP5_HYLLA', 'sp|Q9H361|PABP3_HUMAN', 'sp|P29341|PABP1_MOUSE', 'sp|P20965|PABPA_XENLA', 'sp|Q5R8F7|PABP1_PONAB', 'sp|P11940|PABP1_HUMAN', 'sp|Q7JGR2|PABP5_MACMU', 'sp|P60049|PABP5_PANTR', 'sp|Q6DEY7|EPAB_XENTR ', 'sp|P60050|PABP5_PONPY', 'sp|Q6IP09|PABPB_XENLA', 'sp|Q6GR16|EPABB_XENLA', 'sp|Q98SP8|EPABA_XENLA']"	150	0.748159244	181-R	0.617774016	196-V	1.049993656	0.099500447	1.361509935	0.130385228	1.78412046
"184,194-N,R"	1	['sp|Q4VXU2|PAP1L_HUMAN']	311	1.113586262	184-N	0.869828385	194-R	1.128068907	0.132359907	1.219077085	0.130171615	1.198922216
"184,199-N,G"	1	['sp|Q4VXU2|PAP1L_HUMAN']	146	1.264564343	184-N	0.869828385	199-G	1.099738901	0.307980232	3.211112618	0.130171615	1.357216055
"166,168-R,Y"	4	"['sp|Q6DEY7|EPAB_XENTR ', 'sp|Q6GR16|EPABB_XENLA', 'sp|Q9ZQA8|PABPX_ARATH', 'sp|Q98SP8|EPABA_XENLA']"	62	1.134536153	166-R	1.039985649	168-Y	0.870284839	0.22945241	0.965756213	0.129715161	0.545966036
"168,174-Y,Q"	1	['sp|P0CB38|PAB4L_HUMAN']	216	1.061182522	168-Y	0.870284839	174-Q	1.007713577	0.184184674	1.770147036	0.129715161	1.246655885
"153,175-V,Q"	1	['sp|Q9ZQA8|PABPX_ARATH']	352	0.64256669	153-V	0.512878592	175-Q	1.028297419	0.115174957	1.063633162	0.129688098	1.197661065
"158,173-G,Y"	2	"['sp|P0CP46|PABP_CRYNJ ', 'sp|P0CP47|PABP_CRYNB ']"	356	0.918101733	158-G	0.814387559	173-Y	0.96824545	0.129574684	1.160077534	0.129574684	1.160077539
"181,194-K,K"	2	"['sp|Q1ZXC2|PAP1B_DICDI', 'sp|P42731|PABP2_ARATH']"	319	0.926782358	181-K	0.79810541	194-K	1.048921589	0.089632364	0.917601581	0.128676948	1.317316264
"181,184-A,E"	6	"['sp|Q6BI95|PABP_DEBHA ', 'sp|A5DM21|PABP_PICGU ', 'sp|A3LXL0|PABP_PICST ', 'sp|Q5AI15|PABP_CANAL ', 'sp|A5DW14|PABP_LODEL ', 'sp|P31209|PABP_SCHPO ']"	1708	0.996170332	181-A	0.867824446	184-E	1.064362616	0.072490434	0.971853855	0.128345886	1.720688334
"186,190-M,R"	6	"['sp|Q96DU9|PABP5_HUMAN', 'sp|P60047|PABP5_GORGO', 'sp|P60048|PABP5_HYLLA', 'sp|Q7JGR2|PABP5_MACMU', 'sp|P60049|PABP5_PANTR', 'sp|P60050|PABP5_PONPY']"	194	0.77129819	186-M	0.692146915	190-R	0.932539433	0.125843898	1.50914624	0.125843898	1.509146244
"161,174-S,A"	1	['sp|P42731|PABP2_ARATH']	130	0.984217636	161-S	0.87054347	174-A	0.986194248	0.125692673	1.302512693	0.125692673	1.302512695
"164,168-R,Y"	2	"['sp|Q05196|PABP5_ARATH', 'sp|O64380|PABP3_ARATH']"	397	0.951589365	164-R	0.950060586	168-Y	0.870284839	0.124766041	1.115153888	0.124766041	1.115153887
"144,148-Y,A"	6	"['sp|Q96DU9|PABP5_HUMAN', 'sp|P60047|PABP5_GORGO', 'sp|P60048|PABP5_HYLLA', 'sp|Q7JGR2|PABP5_MACMU', 'sp|P60049|PABP5_PANTR', 'sp|P60050|PABP5_PONPY']"	122	0.848222357	144-Y	0.886877396	148-A	0.816810377	0.123811697	1.161793559	0.123811697	1.161793557
"176,200-Q,H"	2	"['sp|Q6DEY7|EPAB_XENTR ', 'sp|Q6GR16|EPABB_XENLA']"	99	1.304220253	176-Q	0.876837103	200-H	1.030841169	0.400340469	2.356846513	0.123162897	0.725072949
"176,199-Q,G"	12	"['sp|Q9EPH8|PABP1_RAT  ', 'sp|P61286|PABP1_BOVIN', 'sp|P0CB38|PAB4L_HUMAN', 'sp|Q13310|PABP4_HUMAN', 'sp|P29341|PABP1_MOUSE', 'sp|P20965|PABPA_XENLA', 'sp|Q5R8F7|PABP1_PONAB', 'sp|P11940|PABP1_HUMAN', 'sp|Q6DEY7|EPAB_XENTR ', 'sp|Q6IP09|PABPB_XENLA', 'sp|Q6GR16|EPABB_XENLA', 'sp|Q54BM2|PAP1A_DICDI']"	251	1.187478045	176-Q	0.876837103	199-G	1.099738901	0.223186173	1.879231088	0.123162897	1.03703353
"176,195-Q,K"	12	"['sp|Q9EPH8|PABP1_RAT  ', 'sp|P61286|PABP1_BOVIN', 'sp|P0CB38|PAB4L_HUMAN', 'sp|Q13310|PABP4_HUMAN', 'sp|P29341|PABP1_MOUSE', 'sp|P20965|PABPA_XENLA', 'sp|Q5R8F7|PABP1_PONAB', 'sp|P11940|PABP1_HUMAN', 'sp|Q6DEY7|EPAB_XENTR ', 'sp|Q6IP09|PABPB_XENLA', 'sp|Q6GR16|EPABB_XENLA', 'sp|Q54BM2|PAP1A_DICDI']"	543	1.024479925	176-Q	0.876837103	195-K	1.072498521	0.08407343	0.803714367	0.123162897	1.177396828
"176,184-Q,E"	7	"['sp|Q9EPH8|PABP1_RAT  ', 'sp|P61286|PABP1_BOVIN', 'sp|P0CB38|PAB4L_HUMAN', 'sp|Q13310|PABP4_HUMAN', 'sp|P29341|PABP1_MOUSE', 'sp|Q5R8F7|PABP1_PONAB', 'sp|P11940|PABP1_HUMAN']"	1334	1.062880389	176-Q	0.876837103	184-E	1.064362616	0.129607756	1.451192375	0.123162897	1.379030565
"176,194-Q,R"	10	"['sp|Q9EPH8|PABP1_RAT  ', 'sp|P61286|PABP1_BOVIN', 'sp|Q13310|PABP4_HUMAN', 'sp|P29341|PABP1_MOUSE', 'sp|P20965|PABPA_XENLA', 'sp|Q5R8F7|PABP1_PONAB', 'sp|P11940|PABP1_HUMAN', 'sp|Q6DEY7|EPAB_XENTR ', 'sp|Q6IP09|PABPB_XENLA', 'sp|Q6GR16|EPABB_XENLA']"	1300	1.016419817	176-Q	0.876837103	194-R	1.128068907	0.027287145	0.382023098	0.123162897	1.724294408
"181,186-K,M"	1	['sp|Q13310|PABP4_HUMAN']	324	0.674117997	181-K	0.79810541	186-M	0.692146915	0.121711799	1.132568643	0.1217118	1.132568649
"181,193-A,D"	12	"['sp|Q4P8R9|PABP_USTMA ', 'sp|P0CP46|PABP_CRYNJ ', 'sp|Q6BI95|PABP_DEBHA ', 'sp|A5DM21|PABP_PICGU ', 'sp|A3LXL0|PABP_PICST ', 'sp|P0CP47|PABP_CRYNB ', 'sp|Q05196|PABP5_ARATH', 'sp|O64380|PABP3_ARATH', 'sp|Q5AI15|PABP_CANAL ', 'sp|A5DW14|PABP_LODEL ', 'sp|P31209|PABP_SCHPO ', 'sp|Q9ZQA8|PABPX_ARATH']"	969	0.987533341	181-A	0.867824446	193-D	1.022131157	0.100502936	1.021990584	0.119708895	1.217291438
"151,168-N,Y"	34	"['sp|A1CRM1|PABP_ASPCL ', 'sp|Q4P8R9|PABP_USTMA ', 'sp|Q96DU9|PABP5_HUMAN', 'sp|Q1ZXC2|PAP1B_DICDI', 'sp|Q9EPH8|PABP1_RAT  ', 'sp|P61286|PABP1_BOVIN', 'sp|A2Q848|PABP_ASPNC ', 'sp|P60047|PABP5_GORGO', 'sp|P60048|PABP5_HYLLA', 'sp|Q0U1G2|PABP_PHANO ', 'sp|Q5B630|PABP_EMENI ', 'sp|Q13310|PABP4_HUMAN', 'sp|P42731|PABP2_ARATH', 'sp|Q9H361|PABP3_HUMAN', 'sp|P29341|PABP1_MOUSE', 'sp|P20965|PABPA_XENLA', 'sp|Q5R8F7|PABP1_PONAB', 'sp|P11940|PABP1_HUMAN', 'sp|Q7JGR2|PABP5_MACMU', 'sp|Q2GSX8|PABP_CHAGB ', 'sp|Q4WK03|PABP_ASPFU ', 'sp|P60049|PABP5_PANTR', 'sp|Q6DEY7|EPAB_XENTR ', 'sp|A4QUF0|PABP_MAGO7 ', 'sp|Q2UK72|PABP_ASPOR ', 'sp|P60050|PABP5_PONPY', 'sp|Q0CR95|PABP_ASPTN ', 'sp|P21187|PABP_DROME ', 'sp|Q1DXH0|PABP_COCIM ', 'sp|Q7S6N6|PABP_NEUCR ', 'sp|Q6IP09|PABPB_XENLA', 'sp|Q9ZQA8|PABPX_ARATH', 'sp|A1D4K4|PABP_NEOFI ', 'sp|Q98SP8|EPABA_XENLA']"	115	0.970224021	151-N	0.978529947	168-Y	0.870284839	0.118624243	1.028190818	0.118624244	1.028190823
"128,136-V,A"	13	"['sp|A1CRM1|PABP_ASPCL ', 'sp|A2Q848|PABP_ASPNC ', 'sp|Q0U1G2|PABP_PHANO ', 'sp|Q5B630|PABP_EMENI ', 'sp|Q2GSX8|PABP_CHAGB ', 'sp|Q4WK03|PABP_ASPFU ', 'sp|A4QUF0|PABP_MAGO7 ', 'sp|Q2UK72|PABP_ASPOR ', 'sp|Q0CR95|PABP_ASPTN ', 'sp|P21187|PABP_DROME ', 'sp|Q1DXH0|PABP_COCIM ', 'sp|P31209|PABP_SCHPO ', 'sp|A1D4K4|PABP_NEOFI ']"	419	1.100417241	128-V	0.90688375	136-A	0.972866638	0.218140296	1.7634012	0.117723055	0.951648918
"134,137-P,V"	1	['sp|Q9ZQA8|PABPX_ARATH']	746	0.887790906	134-P	1.040896517	137-V	0.770355557	0.08593049	0.837945334	0.117435349	1.145162826
"139,143-H,H"	1	['sp|P42731|PABP2_ARATH']	390	0.999452428	139-H	0.883681273	143-H	1.003854744	0.11236479	1.031031955	0.115771155	1.062287931
"181,197-Q,F"	1	['sp|Q4VXU2|PAP1L_HUMAN']	405	0.923653388	181-Q	0.901113459	197-F	0.896740007	0.115588899	1.049058276	0.115588898	1.049058271
"177,182-E,S"	1	['sp|P21187|PABP_DROME ']	162	1.102425011	177-E	0.965640707	182-S	0.917549262	0.216402093	2.567408158	0.113977082	1.35223133
"134,146-D,V"	1	['sp|Q9H361|PABP3_HUMAN']	314	0.977706831	134-D	1.064959529	146-V	0.864084052	0.057492286	0.702138018	0.113622779	1.38764482
"134,144-D,Y"	6	"['sp|Q96DU9|PABP5_HUMAN', 'sp|P60047|PABP5_GORGO', 'sp|P60048|PABP5_HYLLA', 'sp|Q7JGR2|PABP5_MACMU', 'sp|P60049|PABP5_PANTR', 'sp|P60050|PABP5_PONPY']"	214	1.48830874	134-D	1.064959529	144-Y	0.886877396	0.543820206	4.512024656	0.113122604	0.938567513
"153,174-V,A"	1	['sp|P42731|PABP2_ARATH']	539	0.617640291	153-V	0.512878592	174-A	0.986194248	0.111842374	1.00921168	0.111842374	1.009211677
"181,199-N,G"	9	"['sp|A1CRM1|PABP_ASPCL ', 'sp|A2Q848|PABP_ASPNC ', 'sp|Q0U1G2|PABP_PHANO ', 'sp|Q5B630|PABP_EMENI ', 'sp|Q4WK03|PABP_ASPFU ', 'sp|Q2UK72|PABP_ASPOR ', 'sp|Q0CR95|PABP_ASPTN ', 'sp|Q1DXH0|PABP_COCIM ', 'sp|A1D4K4|PABP_NEOFI ']"	51	1.774571262	181-N	0.889396142	199-G	1.099738901	0.796467727	2.797921431	0.110603858	0.388541675
"130,137-V,F"	1	['sp|Q8SR30|PABP_ENCCU ']	428	0.612516954	130-V	0.858048625	137-F	0.585169946	0.110412686	1.006163944	0.110412686	1.006163948
"155,164-C,N"	15	"['sp|A1CRM1|PABP_ASPCL ', 'sp|A2Q848|PABP_ASPNC ', 'sp|Q0U1G2|PABP_PHANO ', 'sp|Q2GSX8|PABP_CHAGB ', 'sp|Q4WK03|PABP_ASPFU ', 'sp|Q6CDH3|PABP_YARLI ', 'sp|A4QUF0|PABP_MAGO7 ', 'sp|Q2UK72|PABP_ASPOR ', 'sp|Q6CSV3|PABP_KLULA ', 'sp|Q0CR95|PABP_ASPTN ', 'sp|P21187|PABP_DROME ', 'sp|Q1DXH0|PABP_COCIM ', 'sp|Q7S6N6|PABP_NEUCR ', 'sp|P31209|PABP_SCHPO ', 'sp|A1D4K4|PABP_NEOFI ']"	709	0.995540162	155-C	0.924188721	164-N	0.958185783	0.109995669	1.026515337	0.109995669	1.026515335
"177,195-D,P"	1	['sp|Q1ZXC2|PAP1B_DICDI']	47	1.104009866	177-D	1.015404036	195-P	0.891029452	0.199254964	0.737284256	0.108970548	0.403213389
"181,193-N,D"	8	"['sp|A1CRM1|PABP_ASPCL ', 'sp|A2Q848|PABP_ASPNC ', 'sp|Q5B630|PABP_EMENI ', 'sp|Q4WK03|PABP_ASPFU ', 'sp|Q2UK72|PABP_ASPOR ', 'sp|Q0CR95|PABP_ASPTN ', 'sp|Q1DXH0|PABP_COCIM ', 'sp|A1D4K4|PABP_NEOFI ']"	52	0.997855071	181-N	0.889396142	193-D	1.022131157	0.088775564	0.394165765	0.108458929	0.481560407
"181,195-K,K"	2	"['sp|Q13310|PABP4_HUMAN', 'sp|Q54BM2|PAP1A_DICDI']"	595	0.906552405	181-K	0.79810541	195-K	1.072498521	0.050585533	0.549460237	0.108446995	1.17795164
"180,189-N,V"	6	"['sp|Q96DU9|PABP5_HUMAN', 'sp|P60047|PABP5_GORGO', 'sp|P60048|PABP5_HYLLA', 'sp|Q7JGR2|PABP5_MACMU', 'sp|P60049|PABP5_PANTR', 'sp|P60050|PABP5_PONPY']"	1012	1.038580106	180-N	0.948953542	189-V	0.940465321	0.146122209	1.458996921	0.107542103	1.073783359
"134,136-D,G"	2	"['sp|Q4P8R9|PABP_USTMA ', 'sp|Q54BM2|PAP1A_DICDI']"	337	0.921214785	134-D	1.064959529	136-G	0.813717785	0.054638276	0.660276206	0.107497	1.299047417
"197,200-F,H"	15	"['sp|A1CRM1|PABP_ASPCL ', 'sp|A2Q848|PABP_ASPNC ', 'sp|Q0U1G2|PABP_PHANO ', 'sp|Q5B630|PABP_EMENI ', 'sp|Q4WK03|PABP_ASPFU ', 'sp|Q05196|PABP5_ARATH', 'sp|O64380|PABP3_ARATH', 'sp|Q6DEY7|EPAB_XENTR ', 'sp|Q4VXU2|PAP1L_HUMAN', 'sp|Q2UK72|PABP_ASPOR ', 'sp|Q0CR95|PABP_ASPTN ', 'sp|Q1DXH0|PABP_COCIM ', 'sp|Q6GR16|EPABB_XENLA', 'sp|A1D4K4|PABP_NEOFI ', 'sp|Q98SP8|EPABA_XENLA']"	245	1.127903008	197-F	0.896740007	200-H	1.030841169	0.203506491	1.748592932	0.103259993	0.887242923
"180,197-Q,F"	4	"['sp|Q05196|PABP5_ARATH', 'sp|O64380|PABP3_ARATH', 'sp|Q4VXU2|PAP1L_HUMAN', 'sp|Q1DXH0|PABP_COCIM ']"	640	1.09357954	180-Q	1.012571795	197-F	0.896740007	0.185565903	1.600253855	0.103259993	0.890477179
"185,197-T,F"	4	"['sp|Q6DEY7|EPAB_XENTR ', 'sp|Q4VXU2|PAP1L_HUMAN', 'sp|Q6GR16|EPABB_XENLA', 'sp|Q98SP8|EPABA_XENLA']"	389	1.0578087	185-T	1.028322362	197-F	0.896740007	0.135670898	1.192830663	0.103259993	0.907871089
"194,197-R,F"	16	"['sp|Q9EPH8|PABP1_RAT  ', 'sp|P61286|PABP1_BOVIN', 'sp|A5DM21|PABP_PICGU ', 'sp|Q13310|PABP4_HUMAN', 'sp|Q9H361|PABP3_HUMAN', 'sp|P29341|PABP1_MOUSE', 'sp|P20965|PABPA_XENLA', 'sp|A3LXL0|PABP_PICST ', 'sp|Q5R8F7|PABP1_PONAB', 'sp|P11940|PABP1_HUMAN', 'sp|Q6DEY7|EPAB_XENTR ', 'sp|Q4VXU2|PAP1L_HUMAN', 'sp|Q5AI15|PABP_CANAL ', 'sp|Q6IP09|PABPB_XENLA', 'sp|Q6GR16|EPABB_XENLA', 'sp|Q98SP8|EPABA_XENLA']"	252	1.177977305	194-R	1.128068907	197-F	0.896740007	0.166392786	1.490954935	0.103259993	0.925256436
"197,200-F,R"	9	"['sp|Q9EPH8|PABP1_RAT  ', 'sp|P61286|PABP1_BOVIN', 'sp|P0CB38|PAB4L_HUMAN', 'sp|Q13310|PABP4_HUMAN', 'sp|P29341|PABP1_MOUSE', 'sp|P20965|PABPA_XENLA', 'sp|Q5R8F7|PABP1_PONAB', 'sp|P11940|PABP1_HUMAN', 'sp|Q6IP09|PABPB_XENLA']"	253	1.030233308	197-F	0.896740007	200-R	1.133948359	0.01337645	0.44387651	0.103259993	3.426520888
"181,190-K,M"	1	['sp|Q54BM2|PAP1A_DICDI']	591	0.888186429	181-K	0.79810541	190-M	0.98449501	0.102455636	0.944188838	0.102455635	0.944188833
"176,194-A,K"	11	"['sp|A1CRM1|PABP_ASPCL ', 'sp|Q4P8R9|PABP_USTMA ', 'sp|A2Q848|PABP_ASPNC ', 'sp|Q0U1G2|PABP_PHANO ', 'sp|Q5B630|PABP_EMENI ', 'sp|Q4WK03|PABP_ASPFU ', 'sp|Q6CDH3|PABP_YARLI ', 'sp|Q2UK72|PABP_ASPOR ', 'sp|Q0CR95|PABP_ASPTN ', 'sp|Q1DXH0|PABP_COCIM ', 'sp|A1D4K4|PABP_NEOFI ']"	559	1.182962854	176-A	0.897948709	194-K	1.048921589	0.241085067	1.977281733	0.102051291	0.836983211
"176,194-A,R"	4	"['sp|Q6BI95|PABP_DEBHA ', 'sp|A5DM21|PABP_PICGU ', 'sp|A3LXL0|PABP_PICST ', 'sp|Q5AI15|PABP_CANAL ']"	1051	1.083856123	176-A	0.897948709	194-R	1.128068907	0.070908104	0.769264962	0.102051291	1.107129906
"176,184-A,E"	4	"['sp|Q6BI95|PABP_DEBHA ', 'sp|A5DM21|PABP_PICGU ', 'sp|A3LXL0|PABP_PICST ', 'sp|Q5AI15|PABP_CANAL ']"	1279	1.006691106	176-A	0.897948709	184-E	1.064362616	0.05094807	0.62133849	0.102051291	1.244569128
"180,181-N,T"	1	['sp|P21187|PABP_DROME ']	72	0.988830542	180-N	0.948953542	181-T	0.934902623	0.101651387	0.545000728	0.101651386	0.545000725
"143,148-F,A"	6	"['sp|Q96DU9|PABP5_HUMAN', 'sp|P60047|PABP5_GORGO', 'sp|P60048|PABP5_HYLLA', 'sp|Q7JGR2|PABP5_MACMU', 'sp|P60049|PABP5_PANTR', 'sp|P60050|PABP5_PONPY']"	823	0.917894084	143-F	1.004412883	148-A	0.816810377	0.097479218	0.9524764	0.101083707	0.987696119
"176,193-A,D"	14	"['sp|A1CRM1|PABP_ASPCL ', 'sp|Q4P8R9|PABP_USTMA ', 'sp|A2Q848|PABP_ASPNC ', 'sp|Q6BI95|PABP_DEBHA ', 'sp|A5DM21|PABP_PICGU ', 'sp|Q5B630|PABP_EMENI ', 'sp|A3LXL0|PABP_PICST ', 'sp|Q4WK03|PABP_ASPFU ', 'sp|Q6CDH3|PABP_YARLI ', 'sp|Q2UK72|PABP_ASPOR ', 'sp|Q5AI15|PABP_CANAL ', 'sp|Q0CR95|PABP_ASPTN ', 'sp|Q1DXH0|PABP_COCIM ', 'sp|A1D4K4|PABP_NEOFI ']"	1353	0.998901311	176-A	0.897948709	193-D	1.022131157	0.081079958	0.952130871	0.100952602	1.185497517
"176,180-A,E"	6	"['sp|Q4P8R9|PABP_USTMA ', 'sp|Q6BI95|PABP_DEBHA ', 'sp|A5DM21|PABP_PICGU ', 'sp|A3LXL0|PABP_PICST ', 'sp|Q6CDH3|PABP_YARLI ', 'sp|Q5AI15|PABP_CANAL ']"	714	0.997140043	176-A	0.897948709	180-E	0.998266373	0.100748042	0.952729029	0.100748042	0.95272903
"157,170-V,Y"	8	"['sp|Q96DU9|PABP5_HUMAN', 'sp|Q1ZXC2|PAP1B_DICDI', 'sp|Q6FKG4|PABP_CANGA ', 'sp|P60047|PABP5_GORGO', 'sp|P60048|PABP5_HYLLA', 'sp|Q7JGR2|PABP5_MACMU', 'sp|P60049|PABP5_PANTR', 'sp|P60050|PABP5_PONPY']"	84	1.436566816	157-V	0.947624659	170-Y	0.9494581	0.536836907	2.626995112	0.100270092	0.490668651
"184,186-E,M"	7	"['sp|Q9EPH8|PABP1_RAT  ', 'sp|P61286|PABP1_BOVIN', 'sp|P0CB38|PAB4L_HUMAN', 'sp|Q13310|PABP4_HUMAN', 'sp|P29341|PABP1_MOUSE', 'sp|Q5R8F7|PABP1_PONAB', 'sp|P11940|PABP1_HUMAN']"	506	0.791753376	184-E	1.064362616	186-M	0.692146915	0.055058075	0.593941664	0.099606461	1.074509546
"168,174-Y,A"	1	['sp|P42731|PABP2_ARATH']	235	0.957322105	168-Y	0.870284839	174-A	0.986194248	0.099052203	1.052563126	0.099052203	1.052563122
"181,186-Q,V"	3	"['sp|Q2GSX8|PABP_CHAGB ', 'sp|A4QUF0|PABP_MAGO7 ', 'sp|Q7S6N6|PABP_NEUCR ']"	369	1.30808505	181-Q	0.901113459	186-V	1.042199053	0.368945456	2.803418957	0.098886541	0.751385873
"181,194-Q,K"	3	"['sp|Q2GSX8|PABP_CHAGB ', 'sp|A4QUF0|PABP_MAGO7 ', 'sp|Q7S6N6|PABP_NEUCR ']"	511	1.230323105	181-Q	0.901113459	194-K	1.048921589	0.285125744	2.271452964	0.098886541	0.787779187
"181,195-Q,K"	4	"['sp|Q2GSX8|PABP_CHAGB ', 'sp|Q4VXU2|PAP1L_HUMAN', 'sp|A4QUF0|PABP_MAGO7 ', 'sp|Q7S6N6|PABP_NEUCR ']"	540	1.036875416	181-Q	0.901113459	195-K	1.072498521	0.070432564	0.70279658	0.098886541	0.986718627
"181,194-Q,R"	1	['sp|Q4VXU2|PAP1L_HUMAN']	774	1.060157302	181-Q	0.901113459	194-R	1.128068907	0.043639227	0.489421741	0.098886541	1.109030256
"176,193-G,D"	2	"['sp|P0CP46|PABP_CRYNJ ', 'sp|P0CP47|PABP_CRYNB ']"	499	1.141415616	176-G	0.902172873	193-D	1.022131157	0.219276614	1.786114272	0.097827127	0.796849352
"176,194-G,K"	2	"['sp|P0CP46|PABP_CRYNJ ', 'sp|P0CP47|PABP_CRYNB ']"	666	1.121550354	176-G	0.902172873	194-K	1.048921589	0.175241751	1.532539429	0.097827127	0.855526314
"158,169-G,A"	2	"['sp|P0CP46|PABP_CRYNJ ', 'sp|P0CP47|PABP_CRYNB ']"	356	0.911288362	158-G	0.814387559	169-A	1.044262046	0.060854343	0.688299593	0.096900803	1.096006957
"184,189-E,K"	1	['sp|P0CB38|PAB4L_HUMAN']	476	0.85686441	184-E	1.064362616	189-K	0.761294156	0.04657137	0.538741526	0.095570254	1.105564737
"135,148-H,A"	1	['sp|Q0U1G2|PABP_PHANO ']	192	0.904279644	135-H	0.990642162	148-A	0.816810377	0.095112847	1.261499394	0.095112846	1.261499384
"172,175-Q,K"	2	"['sp|Q05196|PABP5_ARATH', 'sp|O64380|PABP3_ARATH']"	382	0.827039782	172-Q	0.73270601	175-K	1.038989061	0.065766253	0.71112056	0.094333772	1.020016828
"184,190-A,M"	1	['sp|Q54BM2|PAP1A_DICDI']	992	1.085064461	184-A	0.920251617	190-M	0.98449501	0.179081336	1.752949943	0.094016875	0.920290632
"181,184-K,E"	3	"['sp|Q1ZXC2|PAP1B_DICDI', 'sp|Q13310|PABP4_HUMAN', 'sp|P42731|PABP2_ARATH']"	1236	0.891363125	181-K	0.79810541	184-E	1.064362616	0.041889563	0.521564639	0.093257715	1.161146667
"128,147-V,A"	11	"['sp|A1CRM1|PABP_ASPCL ', 'sp|A2Q848|PABP_ASPNC ', 'sp|Q0U1G2|PABP_PHANO ', 'sp|Q5B630|PABP_EMENI ', 'sp|Q2GSX8|PABP_CHAGB ', 'sp|Q4WK03|PABP_ASPFU ', 'sp|A4QUF0|PABP_MAGO7 ', 'sp|Q2UK72|PABP_ASPOR ', 'sp|Q0CR95|PABP_ASPTN ', 'sp|Q1DXH0|PABP_COCIM ', 'sp|A1D4K4|PABP_NEOFI ']"	364	0.878153524	128-V	0.90688375	147-A	0.865589756	0.09316424	0.906159161	0.09316424	0.906159163
"128,144-V,E"	2	"['sp|P0CB38|PAB4L_HUMAN', 'sp|Q05196|PABP5_ARATH']"	589	1.005353908	128-V	0.90688375	144-E	1.056912048	0.046857547	0.521703783	0.09311625	1.03674014
"176,184-Q,A"	1	['sp|Q54BM2|PAP1A_DICDI']	1345	0.899872553	176-Q	0.876837103	184-A	0.920251617	0.092961791	1.07369854	0.092961791	1.073698541
"128,143-V,H"	12	"['sp|A1CRM1|PABP_ASPCL ', 'sp|A2Q848|PABP_ASPNC ', 'sp|Q0U1G2|PABP_PHANO ', 'sp|Q5B630|PABP_EMENI ', 'sp|Q2GSX8|PABP_CHAGB ', 'sp|Q4WK03|PABP_ASPFU ', 'sp|A4QUF0|PABP_MAGO7 ', 'sp|Q2UK72|PABP_ASPOR ', 'sp|Q0CR95|PABP_ASPTN ', 'sp|Q1DXH0|PABP_COCIM ', 'sp|P31209|PABP_SCHPO ', 'sp|A1D4K4|PABP_NEOFI ']"	613	0.999755428	128-V	0.90688375	143-H	1.003854744	0.089375873	0.846444374	0.092871678	0.879551793
"128,134-V,P"	1	['sp|Q9ZQA8|PABPX_ARATH']	641	0.999135067	128-V	0.90688375	134-P	1.040896517	0.05516293	0.582104434	0.092251317	0.973478034
"157,164-V,N"	14	"['sp|A1CRM1|PABP_ASPCL ', 'sp|A2Q848|PABP_ASPNC ', 'sp|Q0U1G2|PABP_PHANO ', 'sp|Q2GSX8|PABP_CHAGB ', 'sp|Q4WK03|PABP_ASPFU ', 'sp|A4QUF0|PABP_MAGO7 ', 'sp|Q2UK72|PABP_ASPOR ', 'sp|Q6CSV3|PABP_KLULA ', 'sp|Q0CR95|PABP_ASPTN ', 'sp|P21187|PABP_DROME ', 'sp|Q1DXH0|PABP_COCIM ', 'sp|Q7S6N6|PABP_NEUCR ', 'sp|P31209|PABP_SCHPO ', 'sp|A1D4K4|PABP_NEOFI ']"	488	1.052484305	157-V	0.947624659	164-N	0.958185783	0.144483829	1.242240727	0.091999524	0.79099202
"176,195-A,K"	11	"['sp|A1CRM1|PABP_ASPCL ', 'sp|Q4P8R9|PABP_USTMA ', 'sp|A2Q848|PABP_ASPNC ', 'sp|Q0U1G2|PABP_PHANO ', 'sp|Q5B630|PABP_EMENI ', 'sp|Q4WK03|PABP_ASPFU ', 'sp|Q6CDH3|PABP_YARLI ', 'sp|Q2UK72|PABP_ASPOR ', 'sp|Q0CR95|PABP_ASPTN ', 'sp|Q1DXH0|PABP_COCIM ', 'sp|A1D4K4|PABP_NEOFI ']"	607	0.988029825	176-A	0.897948709	195-K	1.072498521	0.024981163	0.352098182	0.090081116	1.269652545
"155,165-C,A"	1	['sp|P31209|PABP_SCHPO ']	219	0.946965225	155-C	0.924188721	165-A	0.927940267	0.089373297	1.044465018	0.089373296	1.044465012
"134,147-D,A"	15	"['sp|A1CRM1|PABP_ASPCL ', 'sp|Q4P8R9|PABP_USTMA ', 'sp|A2Q848|PABP_ASPNC ', 'sp|P0CP46|PABP_CRYNJ ', 'sp|Q0U1G2|PABP_PHANO ', 'sp|Q5B630|PABP_EMENI ', 'sp|Q2GSX8|PABP_CHAGB ', 'sp|P0CP47|PABP_CRYNB ', 'sp|Q4WK03|PABP_ASPFU ', 'sp|A4QUF0|PABP_MAGO7 ', 'sp|Q2UK72|PABP_ASPOR ', 'sp|Q0CR95|PABP_ASPTN ', 'sp|Q1DXH0|PABP_COCIM ', 'sp|Q7S6N6|PABP_NEUCR ', 'sp|A1D4K4|PABP_NEOFI ']"	304	0.953134069	134-D	1.064959529	147-A	0.865589756	0.03131601	0.532361822	0.087544313	1.488224393
"176,199-A,G"	15	"['sp|A1CRM1|PABP_ASPCL ', 'sp|Q4P8R9|PABP_USTMA ', 'sp|A2Q848|PABP_ASPNC ', 'sp|Q6BI95|PABP_DEBHA ', 'sp|Q0U1G2|PABP_PHANO ', 'sp|A5DM21|PABP_PICGU ', 'sp|Q5B630|PABP_EMENI ', 'sp|A3LXL0|PABP_PICST ', 'sp|Q4WK03|PABP_ASPFU ', 'sp|Q6CDH3|PABP_YARLI ', 'sp|Q2UK72|PABP_ASPOR ', 'sp|Q5AI15|PABP_CANAL ', 'sp|Q0CR95|PABP_ASPTN ', 'sp|Q1DXH0|PABP_COCIM ', 'sp|A1D4K4|PABP_NEOFI ']"	430	0.985010858	176-A	0.897948709	199-G	1.099738901	-0.002498268	0.211265647	0.087062149	-7.362397151
"143,147-H,A"	15	"['sp|A1CRM1|PABP_ASPCL ', 'sp|Q4P8R9|PABP_USTMA ', 'sp|A2Q848|PABP_ASPNC ', 'sp|P0CP46|PABP_CRYNJ ', 'sp|Q0U1G2|PABP_PHANO ', 'sp|Q5B630|PABP_EMENI ', 'sp|Q2GSX8|PABP_CHAGB ', 'sp|P0CP47|PABP_CRYNB ', 'sp|Q4WK03|PABP_ASPFU ', 'sp|A4QUF0|PABP_MAGO7 ', 'sp|Q2UK72|PABP_ASPOR ', 'sp|Q0CR95|PABP_ASPTN ', 'sp|Q1DXH0|PABP_COCIM ', 'sp|Q7S6N6|PABP_NEUCR ', 'sp|A1D4K4|PABP_NEOFI ']"	99	0.952369973	143-H	1.003854744	147-A	0.865589756	0.083443589	0.651624901	0.086780217	0.677681186
"181,185-A,S"	1	['sp|A5DW14|PABP_LODEL ']	952	0.902496242	181-A	0.867824446	185-S	0.939967582	0.086769396	0.892242597	0.086769396	0.892242596
"168,174-Y,K"	1	['sp|Q8SR30|PABP_ENCCU ']	308	0.956836189	168-Y	0.870284839	174-K	1.053700209	0.039816872	0.586810034	0.08655135	1.27556983
"176,186-A,V"	15	"['sp|A1CRM1|PABP_ASPCL ', 'sp|Q4P8R9|PABP_USTMA ', 'sp|A2Q848|PABP_ASPNC ', 'sp|Q6BI95|PABP_DEBHA ', 'sp|Q0U1G2|PABP_PHANO ', 'sp|A5DM21|PABP_PICGU ', 'sp|Q5B630|PABP_EMENI ', 'sp|A3LXL0|PABP_PICST ', 'sp|Q4WK03|PABP_ASPFU ', 'sp|Q6CDH3|PABP_YARLI ', 'sp|Q2UK72|PABP_ASPOR ', 'sp|Q5AI15|PABP_CANAL ', 'sp|Q0CR95|PABP_ASPTN ', 'sp|Q1DXH0|PABP_COCIM ', 'sp|A1D4K4|PABP_NEOFI ']"	980	0.981374124	176-A	0.897948709	186-V	1.042199053	0.04553283	0.521452009	0.083425415	0.955406248
"182,194-S,K"	1	['sp|P21187|PABP_DROME ']	638	1.1197044	182-S	0.917549262	194-K	1.048921589	0.15726717	1.378501603	0.082450738	0.722709479
"182,199-S,G"	1	['sp|P21187|PABP_DROME ']	266	1.061540524	182-S	0.917549262	199-G	1.099738901	0.052475906	0.707403213	0.082450738	1.111479943
"180,186-Q,M"	1	['sp|Q4VXU2|PAP1L_HUMAN']	602	0.773736653	180-Q	1.012571795	186-M	0.692146915	0.072888209	0.719427726	0.081589738	0.805314336
"184,186-A,V"	1	['sp|Q54BM2|PAP1A_DICDI']	543	1.0933712	184-A	0.920251617	186-V	1.042199053	0.134285836	1.175942177	0.079748383	0.69835725
"184,195-A,K"	1	['sp|Q54BM2|PAP1A_DICDI']	585	1.089131737	184-A	0.920251617	195-K	1.072498521	0.102163239	0.941286247	0.079748383	0.73476582
"184,199-A,G"	1	['sp|Q54BM2|PAP1A_DICDI']	153	1.261917342	184-A	0.920251617	199-G	1.099738901	0.24988084	2.813022291	0.079748383	0.897763826
"176,189-Q,K"	1	['sp|P0CB38|PAB4L_HUMAN']	722	0.747089586	176-Q	0.876837103	189-K	0.761294156	0.079558624	0.781776151	0.079558624	0.781776148
"186,197-V,N"	1	['sp|Q1ZXC2|PAP1B_DICDI']	140	0.603354229	186-V	1.042199053	197-N	0.523818869	0.0574307	0.881742246	0.07953536	1.221118442
"153,162-V,S"	1	['sp|P42731|PABP2_ARATH']	214	0.580887629	153-V	0.512878592	162-S	0.97850183	0.079034988	0.991666945	0.079034988	0.991666947
"184,196-N,V"	1	['sp|Q4VXU2|PAP1L_HUMAN']	803	0.948235414	184-N	0.869828385	196-V	1.049993656	0.034921128	0.416368283	0.078407029	0.934855255
"151,155-E,C"	2	"['sp|Q8SR30|PABP_ENCCU ', 'sp|Q6CSV3|PABP_KLULA ']"	469	0.978757441	151-E	0.974267953	155-C	0.924188721	0.078349988	0.768139377	0.078349988	0.768139373
"164,174-Q,A"	1	['sp|P42731|PABP2_ARATH']	724	1.007578985	164-Q	0.936046115	174-A	0.986194248	0.084455691	0.82203148	0.076876706	0.748263039
"155,175-C,K"	2	"['sp|Q05196|PABP5_ARATH', 'sp|O64380|PABP3_ARATH']"	222	1.19365962	155-C	0.924188721	175-K	1.038989061	0.233437649	2.08058463	0.075811279	0.675691272
"155,160-C,N"	1	['sp|Q4P8R9|PABP_USTMA ']	542	1.01363349	155-C	0.924188721	160-N	1.006409096	0.083521555	0.799639959	0.075811279	0.725821353
"192,196-K,V"	1	['sp|P0CB38|PAB4L_HUMAN']	883	1.134278619	192-K	0.925284516	196-V	1.049993656	0.162735747	1.543835306	0.074715484	0.708808017
"184,192-E,K"	1	['sp|P0CB38|PAB4L_HUMAN']	1442	1.011727133	184-E	1.064362616	192-K	0.925284516	0.026888885	0.398560766	0.074715484	1.107471007
"184,200-N,H"	1	['sp|Q4VXU2|PAP1L_HUMAN']	161	0.944380533	184-N	0.869828385	200-H	1.030841169	0.047725624	0.927561777	0.074552148	1.448943295
"180,186-N,M"	9	"['sp|Q96DU9|PABP5_HUMAN', 'sp|P60047|PABP5_GORGO', 'sp|P60048|PABP5_HYLLA', 'sp|Q7JGR2|PABP5_MACMU', 'sp|P60049|PABP5_PANTR', 'sp|Q6DEY7|EPAB_XENTR ', 'sp|P60050|PABP5_PONPY', 'sp|Q6GR16|EPABB_XENLA', 'sp|Q98SP8|EPABA_XENLA']"	900	0.730729011	180-N	0.948953542	186-M	0.692146915	0.073913744	0.764987468	0.073913744	0.764987473
"176,195-D,K"	3	"['sp|Q2GSX8|PABP_CHAGB ', 'sp|A4QUF0|PABP_MAGO7 ', 'sp|Q7S6N6|PABP_NEUCR ']"	1812	0.998264889	176-D	0.924992675	195-K	1.072498521	0.006211614	0.20690791	0.073272214	2.440686219
"157,162-V,S"	1	['sp|P42731|PABP2_ARATH']	319	1.013184567	157-V	0.947624659	162-S	0.97850183	0.085932104	0.892216227	0.072747537	0.755323447
"164,172-Q,Q"	1	['sp|P42731|PABP2_ARATH']	614	0.757493713	164-Q	0.936046115	172-Q	0.73270601	0.071647099	0.710059492	0.071647099	0.710059491
"162,168-K,Y"	2	"['sp|Q1ZXC2|PAP1B_DICDI', 'sp|P21187|PABP_DROME ']"	141	0.941839807	162-K	1.029582958	168-Y	0.870284839	0.045809368	0.790650088	0.071554968	1.235008126
"186,193-M,D"	12	"['sp|Q9EPH8|PABP1_RAT  ', 'sp|P61286|PABP1_BOVIN', 'sp|Q13310|PABP4_HUMAN', 'sp|P29341|PABP1_MOUSE', 'sp|P20965|PABPA_XENLA', 'sp|Q5R8F7|PABP1_PONAB', 'sp|P11940|PABP1_HUMAN', 'sp|Q6DEY7|EPAB_XENTR ', 'sp|Q4VXU2|PAP1L_HUMAN', 'sp|Q6IP09|PABPB_XENLA', 'sp|Q6GR16|EPABB_XENLA', 'sp|Q98SP8|EPABA_XENLA']"	305	0.763589287	186-M	0.692146915	193-D	1.022131157	0.05612436	0.701755735	0.071442372	0.893285808
"151,164-N,Q"	1	['sp|P42731|PABP2_ARATH']	736	0.985383771	151-N	0.978529947	164-Q	0.936046115	0.069434616	0.700700197	0.069434616	0.700700194
"176,181-Q,K"	2	"['sp|Q13310|PABP4_HUMAN', 'sp|Q54BM2|PAP1A_DICDI']"	860	0.768925855	176-Q	0.876837103	181-K	0.79810541	0.06911742	0.715439205	0.069117419	0.715439199
"152,164-V,N"	1	['sp|Q6CSV3|PABP_KLULA ']	838	0.851695758	152-V	0.817004047	164-N	0.958185783	0.068854096	0.709569441	0.068854096	0.709569436
"184,197-E,N"	1	['sp|Q1ZXC2|PAP1B_DICDI']	167	0.592515531	184-E	1.064362616	197-N	0.523818869	0.034982309	0.809821189	0.068696662	1.590289895
"189,199-T,G"	1	['sp|Q9ZQA8|PABPX_ARATH']	54	0.849165212	189-T	0.780911993	199-G	1.099738901	-0.009634085	0.059450349	0.068253219	-0.42117935
"155,162-C,K"	2	"['sp|Q1ZXC2|PAP1B_DICDI', 'sp|P21187|PABP_DROME ']"	426	0.992145162	155-C	0.924188721	162-K	1.029582958	0.040616205	0.516478144	0.067956441	0.864138256
"192,199-K,G"	1	['sp|P0CB38|PAB4L_HUMAN']	243	0.993175686	192-K	0.925284516	199-G	1.099738901	-0.024395691	0.188639261	0.06789117	-0.524967305
"189,196-K,V"	1	['sp|P0CB38|PAB4L_HUMAN']	329	0.828924351	189-K	0.761294156	196-V	1.049993656	0.029570317	0.495809574	0.067630195	1.133964785
"139,148-G,M"	1	['sp|Q8SR30|PABP_ENCCU ']	50	1.057827526	139-G	0.932490199	148-M	1.019467233	0.107184323	0.447863927	0.067509801	0.282086071
"190,196-R,V"	6	"['sp|Q96DU9|PABP5_HUMAN', 'sp|P60047|PABP5_GORGO', 'sp|P60048|PABP5_HYLLA', 'sp|Q7JGR2|PABP5_MACMU', 'sp|P60049|PABP5_PANTR', 'sp|P60050|PABP5_PONPY']"	527	1.108248376	190-R	0.932539433	196-V	1.049993656	0.129087886	1.135089707	0.067460567	0.593191179
"190,199-R,G"	6	"['sp|Q96DU9|PABP5_HUMAN', 'sp|P60047|PABP5_GORGO', 'sp|P60048|PABP5_HYLLA', 'sp|Q7JGR2|PABP5_MACMU', 'sp|P60049|PABP5_PANTR', 'sp|P60050|PABP5_PONPY']"	188	1.065497894	190-R	0.932539433	199-G	1.099738901	0.039948002	0.801756074	0.067460567	1.353933029
"135,148-T,A"	1	['sp|Q1DXH0|PABP_COCIM ']	233	0.883332371	135-T	1.059721172	148-A	0.816810377	0.017741122	0.488954205	0.066521994	1.833379463
"181,193-Q,D"	1	['sp|Q4VXU2|PAP1L_HUMAN']	524	0.96720907	181-Q	0.901113459	193-D	1.022131157	0.046152927	0.525792569	0.066095611	0.752987586
"134,138-D,N"	1	['sp|Q9H361|PABP3_HUMAN']	381	1.014007899	134-D	1.064959529	138-N	0.934821971	0.018460333	0.384537656	0.065178029	1.357689835
"164,167-Q,C"	4	"['sp|A5DM21|PABP_PICGU ', 'sp|A3LXL0|PABP_PICST ', 'sp|Q5AI15|PABP_CANAL ', 'sp|A5DW14|PABP_LODEL ']"	284	1.261889076	164-Q	0.936046115	167-C	1.121656878	0.211966512	1.791966386	0.063953885	0.540666594
"155,158-C,G"	2	"['sp|P0CP46|PABP_CRYNJ ', 'sp|P0CP47|PABP_CRYNB ']"	185	0.816168179	155-C	0.924188721	158-G	0.814387559	0.063520383	1.026676099	0.063520382	1.02667609
"158,166-G,R"	2	"['sp|P0CP46|PABP_CRYNJ ', 'sp|P0CP47|PABP_CRYNB ']"	139	0.876866134	158-G	0.814387559	166-R	1.039985649	0.02991476	0.637220077	0.062478575	1.330868187
"162,164-T,R"	1	['sp|O64380|PABP3_ARATH']	574	1.01417145	162-T	0.986947454	164-R	0.950060586	0.076511573	0.746893396	0.062340124	0.608554036
"143,148-D,M"	1	['sp|Q8SR30|PABP_ENCCU ']	135	0.783575945	143-D	0.721637609	148-M	1.019467233	0.047890049	0.752128792	0.061938336	0.972761707
"195,197-Q,F"	2	"['sp|Q05196|PABP5_ARATH', 'sp|O64380|PABP3_ARATH']"	354	0.937414763	195-Q	0.976396087	197-F	0.896740007	0.06184133	0.696345672	0.061841329	0.696345662
"157,174-V,A"	1	['sp|P42731|PABP2_ARATH']	466	0.995468583	157-V	0.947624659	174-A	0.986194248	0.060926596	0.644375216	0.060926595	0.644375206
"185,189-T,T"	1	['sp|Q9ZQA8|PABPX_ARATH']	433	0.84163038	185-T	1.028322362	189-T	0.780911993	0.038601115	0.498979268	0.060718387	0.784879305
"176,194-D,K"	3	"['sp|Q2GSX8|PABP_CHAGB ', 'sp|A4QUF0|PABP_MAGO7 ', 'sp|Q7S6N6|PABP_NEUCR ']"	1592	0.98537751	176-D	0.924992675	194-K	1.048921589	0.015132724	0.289066566	0.060384835	1.153476195
"176,177-Q,S"	1	['sp|P0CB38|PAB4L_HUMAN']	1026	0.892681988	176-Q	0.876837103	177-S	0.94939709	0.060215394	0.663985817	0.060215394	0.663985818
"136,143-S,H"	3	"['sp|P0CP46|PABP_CRYNJ ', 'sp|P42731|PABP2_ARATH', 'sp|P0CP47|PABP_CRYNB ']"	73	1.212815954	136-S	0.93986799	143-H	1.003854744	0.269325014	1.244154199	0.06013201	0.277781449
"157,159-V,S"	1	['sp|P0CB38|PAB4L_HUMAN']	990	0.999012233	157-V	0.947624659	159-S	0.990831397	0.060075969	0.656456857	0.060075968	0.65645685
"185,194-S,R"	1	['sp|A5DW14|PABP_LODEL ']	327	1.262062057	185-S	0.939967582	194-R	1.128068907	0.201713855	1.678164121	0.060032418	0.499441399
"185,186-S,V"	1	['sp|A5DW14|PABP_LODEL ']	344	1.083932889	185-S	0.939967582	186-V	1.042199053	0.104299565	0.994827501	0.060032418	0.572599707
"184,185-E,S"	1	['sp|A5DW14|PABP_LODEL ']	832	1.074724721	184-E	1.064362616	185-S	0.939967582	0.074258366	0.755123655	0.060032418	0.610461842
"189,200-K,R"	1	['sp|P0CB38|PAB4L_HUMAN']	97	0.821059363	189-K	0.761294156	200-R	1.133948359	-0.042208895	-0.026198308	0.059765207	0.037095197
"168,170-Y,Y"	7	"['sp|Q96DU9|PABP5_HUMAN', 'sp|Q1ZXC2|PAP1B_DICDI', 'sp|P60047|PABP5_GORGO', 'sp|P60048|PABP5_HYLLA', 'sp|Q7JGR2|PABP5_MACMU', 'sp|P60049|PABP5_PANTR', 'sp|P60050|PABP5_PONPY']"	128	0.885897909	168-Y	0.870284839	170-Y	0.9494581	0.059598919	0.77242664	0.059598919	0.772426644
"189,200-V,R"	6	"['sp|Q96DU9|PABP5_HUMAN', 'sp|P60047|PABP5_GORGO', 'sp|P60048|PABP5_HYLLA', 'sp|Q7JGR2|PABP5_MACMU', 'sp|P60049|PABP5_PANTR', 'sp|P60050|PABP5_PONPY']"	82	1.309720156	189-V	0.940465321	200-R	1.133948359	0.24328105	1.24956724	0.059534679	0.305788653
"189,199-V,G"	6	"['sp|Q96DU9|PABP5_HUMAN', 'sp|P60047|PABP5_GORGO', 'sp|P60048|PABP5_HYLLA', 'sp|Q7JGR2|PABP5_MACMU', 'sp|P60049|PABP5_PANTR', 'sp|P60050|PABP5_PONPY']"	226	1.196029623	189-V	0.940465321	199-G	1.099738901	0.161763324	1.533165731	0.059534679	0.564259731
"177,189-A,V"	6	"['sp|Q96DU9|PABP5_HUMAN', 'sp|P60047|PABP5_GORGO', 'sp|P60048|PABP5_HYLLA', 'sp|Q7JGR2|PABP5_MACMU', 'sp|P60049|PABP5_PANTR', 'sp|P60050|PABP5_PONPY']"	646	1.019911483	177-A	1.045686049	189-V	0.940465321	0.036480018	0.435640547	0.059534679	0.71095689
"189,194-V,R"	6	"['sp|Q96DU9|PABP5_HUMAN', 'sp|P60047|PABP5_GORGO', 'sp|P60048|PABP5_HYLLA', 'sp|Q7JGR2|PABP5_MACMU', 'sp|P60049|PABP5_PANTR', 'sp|P60050|PABP5_PONPY']"	677	1.080155577	189-V	0.940465321	194-R	1.128068907	0.019245891	0.295664905	0.059534679	0.914601211
"129,148-Y,A"	1	['sp|Q6CDH3|PABP_YARLI ']	433	0.876300541	129-Y	1.039766256	148-A	0.816810377	0.027008674	0.417327487	0.059490164	0.91921879
"176,180-Q,E"	7	"['sp|Q9EPH8|PABP1_RAT  ', 'sp|P61286|PABP1_BOVIN', 'sp|P29341|PABP1_MOUSE', 'sp|P20965|PABPA_XENLA', 'sp|Q5R8F7|PABP1_PONAB', 'sp|P11940|PABP1_HUMAN', 'sp|Q6IP09|PABPB_XENLA']"	674	0.934572426	176-Q	0.876837103	180-E	0.998266373	0.059255432	0.614275868	0.059255431	0.614275863
"157,164-V,Q"	5	"['sp|A5DM21|PABP_PICGU ', 'sp|P42731|PABP2_ARATH', 'sp|A3LXL0|PABP_PICST ', 'sp|Q5AI15|PABP_CANAL ', 'sp|A5DW14|PABP_LODEL ']"	399	0.945299719	157-V	0.947624659	164-Q	0.936046115	0.058279338	0.652282664	0.058279338	0.652282669
"176,186-Q,V"	1	['sp|Q54BM2|PAP1A_DICDI']	488	0.934704503	176-Q	0.876837103	186-V	1.042199053	0.020865705	0.350362503	0.0578674	0.971669402
"134,139-D,H"	2	"['sp|P42731|PABP2_ARATH', 'sp|Q54BM2|PAP1A_DICDI']"	826	0.9410088	134-D	1.064959529	139-H	0.883681273	-7.60E-05	0.116348435	0.057327527	-87.76273728
"177,178-S,D"	2	"['sp|Q74ZS6|PABP_ASHGO ', 'sp|Q6CSV3|PABP_KLULA ']"	799	1.129684514	177-S	0.94939709	178-D	0.993007503	0.18692608	1.703726178	0.057241566	0.521724711
"162,164-K,I"	1	['sp|Q1ZXC2|PAP1B_DICDI']	603	1.090094152	162-K	1.029582958	164-I	0.942820692	0.119382036	1.075217545	0.057179308	0.514986988
"172,173-Q,Y"	1	['sp|P42731|PABP2_ARATH']	197	0.766452351	172-Q	0.73270601	173-Y	0.96824545	0.057013091	0.905841014	0.057013091	0.905841008
"155,174-C,A"	1	['sp|P42731|PABP2_ARATH']	402	0.968413901	155-C	0.924188721	174-A	0.986194248	0.056984301	0.641972365	0.0569843	0.641972357
"185,186-N,V"	4	"['sp|Q6BI95|PABP_DEBHA ', 'sp|A5DM21|PABP_PICGU ', 'sp|A3LXL0|PABP_PICST ', 'sp|Q5AI15|PABP_CANAL ']"	72	1.1396691	185-N	0.943646015	186-V	1.042199053	0.156202117	0.768349516	0.056353985	0.277202114
"178,181-S,K"	3	"['sp|Q1ZXC2|PAP1B_DICDI', 'sp|P42731|PABP2_ARATH', 'sp|Q54BM2|PAP1A_DICDI']"	644	0.85443953	178-S	1.016407216	181-K	0.79810541	0.043239432	0.488733875	0.05633412	0.636742702
"128,135-V,S"	4	"['sp|A1CRM1|PABP_ASPCL ', 'sp|A2Q848|PABP_ASPNC ', 'sp|Q5B630|PABP_EMENI ', 'sp|Q2UK72|PABP_ASPOR ']"	485	0.962523477	128-V	0.90688375	135-S	1.024196828	0.033696017	0.443704746	0.055639727	0.73265665
"184,185-N,T"	1	['sp|Q4VXU2|PAP1L_HUMAN']	1212	0.924944025	184-N	0.869828385	185-T	1.028322362	0.030480046	0.403704234	0.05511564	0.729999464
"176,186-G,V"	2	"['sp|P0CP46|PABP_CRYNJ ', 'sp|P0CP47|PABP_CRYNB ']"	590	0.957185692	176-G	0.902172873	186-V	1.042199053	0.016941979	0.294271408	0.055012819	0.955537704
"176,189-K,L"	1	['sp|Q8SR30|PABP_ENCCU ']	2760	0.961431848	176-K	0.906989159	189-L	1.04303602	0.015409485	0.460576669	0.054442689	1.627246618
"157,164-V,R"	2	"['sp|Q05196|PABP5_ARATH', 'sp|O64380|PABP3_ARATH']"	122	0.954318709	157-V	0.947624659	164-R	0.950060586	0.05401787	0.672982203	0.05401787	0.672982205
"184,193-N,D"	1	['sp|Q4VXU2|PAP1L_HUMAN']	668	0.923095842	184-N	0.869828385	193-D	1.022131157	0.034017149	0.414109278	0.053267457	0.64845376
"189,197-K,F"	1	['sp|P0CB38|PAB4L_HUMAN']	274	0.735475593	189-K	0.761294156	197-F	0.896740007	0.052792667	0.705144727	0.052792666	0.705144717
"162,173-S,Y"	1	['sp|P42731|PABP2_ARATH']	167	1.376178532	162-S	0.97850183	173-Y	0.96824545	0.428748587	4.62610123	0.052570055	0.567219123
"151,173-N,Y"	15	"['sp|A1CRM1|PABP_ASPCL ', 'sp|Q4P8R9|PABP_USTMA ', 'sp|A2Q848|PABP_ASPNC ', 'sp|Q0U1G2|PABP_PHANO ', 'sp|Q5B630|PABP_EMENI ', 'sp|P42731|PABP2_ARATH', 'sp|Q2GSX8|PABP_CHAGB ', 'sp|Q4WK03|PABP_ASPFU ', 'sp|A4QUF0|PABP_MAGO7 ', 'sp|Q2UK72|PABP_ASPOR ', 'sp|Q0CR95|PABP_ASPTN ', 'sp|Q1DXH0|PABP_COCIM ', 'sp|Q7S6N6|PABP_NEUCR ', 'sp|A1D4K4|PABP_NEOFI ', 'sp|Q54BM2|PAP1A_DICDI']"	80	1.046022772	151-N	0.978529947	173-Y	0.96824545	0.098565604	0.583394436	0.052542831	0.310992822
"135,147-H,A"	1	['sp|Q0U1G2|PABP_PHANO ']	393	0.909902535	135-H	0.990642162	147-A	0.865589756	0.052412827	0.614129935	0.052412828	0.614129944
"157,167-V,C"	5	"['sp|Q6BI95|PABP_DEBHA ', 'sp|A5DM21|PABP_PICGU ', 'sp|A3LXL0|PABP_PICST ', 'sp|Q5AI15|PABP_CANAL ', 'sp|A5DW14|PABP_LODEL ']"	405	1.313096398	157-V	0.947624659	167-C	1.121656878	0.250186681	1.987032027	0.052375341	0.415975301
"157,175-V,Q"	1	['sp|Q9ZQA8|PABPX_ARATH']	515	1.091502023	157-V	0.947624659	175-Q	1.028297419	0.117062031	1.045716342	0.052375341	0.467869467
"157,169-V,A"	10	"['sp|Q96DU9|PABP5_HUMAN', 'sp|P0CB38|PAB4L_HUMAN', 'sp|P60047|PABP5_GORGO', 'sp|P0CP46|PABP_CRYNJ ', 'sp|P60048|PABP5_HYLLA', 'sp|Q13310|PABP4_HUMAN', 'sp|Q7JGR2|PABP5_MACMU', 'sp|P0CP47|PABP_CRYNB ', 'sp|P60049|PABP5_PANTR', 'sp|P60050|PABP5_PONPY']"	222	1.166344754	157-V	0.947624659	169-A	1.044262046	0.176776289	1.667656588	0.052375341	0.49409388
"157,160-V,N"	1	['sp|Q4P8R9|PABP_USTMA ']	246	1.084600023	157-V	0.947624659	160-N	1.006409096	0.130901947	1.250234747	0.052375341	0.500232981
"157,161-V,V"	2	"['sp|Q05196|PABP5_ARATH', 'sp|O64380|PABP3_ARATH']"	242	1.0398837	157-V	0.947624659	161-V	1.045318696	0.049313926	0.695519457	0.052375341	0.738697396
"157,174-V,K"	2	"['sp|Q8SR30|PABP_ENCCU ', 'sp|Q6CSV3|PABP_KLULA ']"	318	1.010650021	157-V	0.947624659	174-K	1.053700209	0.01213772	0.386938092	0.052375341	1.669672269
"181,188-A,S"	1	['sp|Q9ZQA8|PABPX_ARATH']	1199	0.865529003	181-A	0.867824446	188-S	0.937625076	0.05183504	0.614736194	0.051835041	0.614736204
"135,148-A,A"	5	"['sp|Q4P8R9|PABP_USTMA ', 'sp|Q4WK03|PABP_ASPFU ', 'sp|Q0CR95|PABP_ASPTN ', 'sp|Q7S6N6|PABP_NEUCR ', 'sp|A1D4K4|PABP_NEOFI ']"	396	0.86816653	135-A	1.02701377	148-A	0.816810377	0.029291026	0.452199105	0.051356153	0.792843733
"180,184-N,E"	1	['sp|P31209|PABP_SCHPO ']	2224	1.001068843	180-N	0.948953542	184-E	1.064362616	-0.008961832	0.05260409	0.051046458	-0.29963209
"180,200-N,R"	6	"['sp|Q96DU9|PABP5_HUMAN', 'sp|P60047|PABP5_GORGO', 'sp|P60048|PABP5_HYLLA', 'sp|Q7JGR2|PABP5_MACMU', 'sp|P60049|PABP5_PANTR', 'sp|P60050|PABP5_PONPY']"	412	1.224281883	180-N	0.948953542	200-R	1.133948359	0.148217571	1.274988788	0.051046458	0.439108948
"180,186-N,V"	10	"['sp|A1CRM1|PABP_ASPCL ', 'sp|A2Q848|PABP_ASPNC ', 'sp|Q0U1G2|PABP_PHANO ', 'sp|Q5B630|PABP_EMENI ', 'sp|Q4WK03|PABP_ASPFU ', 'sp|Q2UK72|PABP_ASPOR ', 'sp|Q0CR95|PABP_ASPTN ', 'sp|P21187|PABP_DROME ', 'sp|P31209|PABP_SCHPO ', 'sp|A1D4K4|PABP_NEOFI ']"	718	1.090743439	180-N	0.948953542	186-V	1.042199053	0.101744956	0.961746242	0.051046458	0.48251767
"180,194-N,R"	9	"['sp|Q96DU9|PABP5_HUMAN', 'sp|P60047|PABP5_GORGO', 'sp|P60048|PABP5_HYLLA', 'sp|Q7JGR2|PABP5_MACMU', 'sp|P60049|PABP5_PANTR', 'sp|Q6DEY7|EPAB_XENTR ', 'sp|P60050|PABP5_PONPY', 'sp|Q6GR16|EPABB_XENLA', 'sp|Q98SP8|EPABA_XENLA']"	748	1.174443526	180-N	0.948953542	194-R	1.128068907	0.103958541	0.987228161	0.051046458	0.484755753
"180,194-N,K"	10	"['sp|A1CRM1|PABP_ASPCL ', 'sp|A2Q848|PABP_ASPNC ', 'sp|Q0U1G2|PABP_PHANO ', 'sp|Q5B630|PABP_EMENI ', 'sp|Q4WK03|PABP_ASPFU ', 'sp|Q2UK72|PABP_ASPOR ', 'sp|Q0CR95|PABP_ASPTN ', 'sp|P21187|PABP_DROME ', 'sp|P31209|PABP_SCHPO ', 'sp|A1D4K4|PABP_NEOFI ']"	1224	1.181075762	180-N	0.948953542	194-K	1.048921589	0.185697905	1.963266379	0.051046458	0.539681882
"180,200-N,H"	12	"['sp|A1CRM1|PABP_ASPCL ', 'sp|A2Q848|PABP_ASPNC ', 'sp|Q0U1G2|PABP_PHANO ', 'sp|Q5B630|PABP_EMENI ', 'sp|Q4WK03|PABP_ASPFU ', 'sp|Q6DEY7|EPAB_XENTR ', 'sp|Q2UK72|PABP_ASPOR ', 'sp|Q0CR95|PABP_ASPTN ', 'sp|Q6GR16|EPABB_XENLA', 'sp|P31209|PABP_SCHPO ', 'sp|A1D4K4|PABP_NEOFI ', 'sp|Q98SP8|EPABA_XENLA']"	147	1.165663953	180-N	0.948953542	200-H	1.030841169	0.187443574	2.13465159	0.051046458	0.581329092
"178,180-S,N"	1	['sp|P31209|PABP_SCHPO ']	1191	1.006096977	178-S	1.016407216	180-N	0.948953542	0.041573749	0.511416632	0.051046458	0.627944514
"180,199-N,G"	19	"['sp|A1CRM1|PABP_ASPCL ', 'sp|Q96DU9|PABP5_HUMAN', 'sp|A2Q848|PABP_ASPNC ', 'sp|P60047|PABP5_GORGO', 'sp|P60048|PABP5_HYLLA', 'sp|Q0U1G2|PABP_PHANO ', 'sp|Q5B630|PABP_EMENI ', 'sp|Q7JGR2|PABP5_MACMU', 'sp|Q4WK03|PABP_ASPFU ', 'sp|P60049|PABP5_PANTR', 'sp|Q6DEY7|EPAB_XENTR ', 'sp|Q2UK72|PABP_ASPOR ', 'sp|P60050|PABP5_PONPY', 'sp|Q0CR95|PABP_ASPTN ', 'sp|P21187|PABP_DROME ', 'sp|Q6GR16|EPABB_XENLA', 'sp|P31209|PABP_SCHPO ', 'sp|A1D4K4|PABP_NEOFI ', 'sp|Q98SP8|EPABA_XENLA']"	159	1.100457399	180-N	0.948953542	199-G	1.099738901	0.056856273	1.010666828	0.051046458	0.907392607
"177,180-A,N"	6	"['sp|Q96DU9|PABP5_HUMAN', 'sp|P60047|PABP5_GORGO', 'sp|P60048|PABP5_HYLLA', 'sp|Q7JGR2|PABP5_MACMU', 'sp|P60049|PABP5_PANTR', 'sp|P60050|PABP5_PONPY']"	1165	1.004727214	177-A	1.045686049	180-N	0.948953542	0.012419734	0.220968756	0.051046458	0.90820563
"176,186-D,V"	3	"['sp|Q2GSX8|PABP_CHAGB ', 'sp|A4QUF0|PABP_MAGO7 ', 'sp|Q7S6N6|PABP_NEUCR ']"	1606	0.976036294	176-D	0.924992675	186-V	1.042199053	0.012009804	0.255272815	0.051043619	1.084950955
"185,196-S,V"	1	['sp|A5DW14|PABP_LODEL ']	648	0.990692747	185-S	0.939967582	196-V	1.049993656	0.003732749	0.178651874	0.050725165	2.427740466
"177,184-S,E"	3	"['sp|P0CB38|PAB4L_HUMAN', 'sp|Q74ZS6|PABP_ASHGO ', 'sp|Q6CSV3|PABP_KLULA ']"	1457	1.009593419	177-S	0.94939709	184-E	1.064362616	-0.000909352	0.101423313	0.05060291	-5.643925308
"177,200-S,R"	1	['sp|P0CB38|PAB4L_HUMAN']	319	1.123487185	177-S	0.94939709	200-R	1.133948359	0.046919913	0.624576043	0.05060291	0.673602385
"162,170-K,Y"	1	['sp|Q1ZXC2|PAP1B_DICDI']	251	1.459201465	162-K	1.029582958	170-Y	0.9494581	0.481655586	3.646989651	0.0505419	0.382692097
"176,196-L,V"	6	"['sp|Q96DU9|PABP5_HUMAN', 'sp|P60047|PABP5_GORGO', 'sp|P60048|PABP5_HYLLA', 'sp|Q7JGR2|PABP5_MACMU', 'sp|P60049|PABP5_PANTR', 'sp|P60050|PABP5_PONPY']"	46	1.416570799	176-L	0.94950938	196-V	1.049993656	0.419591974	1.45002694	0.05049062	0.174485604
"176,199-L,G"	6	"['sp|Q96DU9|PABP5_HUMAN', 'sp|P60047|PABP5_GORGO', 'sp|P60048|PABP5_HYLLA', 'sp|Q7JGR2|PABP5_MACMU', 'sp|P60049|PABP5_PANTR', 'sp|P60050|PABP5_PONPY']"	59	1.206708458	176-L	0.94950938	199-G	1.099738901	0.162496056	0.693935967	0.05049062	0.215619124
"177,189-S,K"	1	['sp|P0CB38|PAB4L_HUMAN']	721	0.773230663	177-S	0.94939709	189-K	0.761294156	0.050460206	0.544494679	0.050460207	0.544494686
"186,189-M,V"	6	"['sp|Q96DU9|PABP5_HUMAN', 'sp|P60047|PABP5_GORGO', 'sp|P60048|PABP5_HYLLA', 'sp|Q7JGR2|PABP5_MACMU', 'sp|P60049|PABP5_PANTR', 'sp|P60050|PABP5_PONPY']"	568	0.701080618	186-M	0.692146915	189-V	0.940465321	0.050140448	0.54890078	0.050140447	0.548900773
"180,185-H,T"	1	['sp|Q9ZQA8|PABPX_ARATH']	51	0.922777056	180-H	0.872907487	185-T	1.028322362	0.025146768	0.173423202	0.049869569	0.343922541
"180,195-N,K"	13	"['sp|A1CRM1|PABP_ASPCL ', 'sp|A2Q848|PABP_ASPNC ', 'sp|Q0U1G2|PABP_PHANO ', 'sp|Q5B630|PABP_EMENI ', 'sp|Q4WK03|PABP_ASPFU ', 'sp|Q6DEY7|EPAB_XENTR ', 'sp|Q2UK72|PABP_ASPOR ', 'sp|Q0CR95|PABP_ASPTN ', 'sp|P21187|PABP_DROME ', 'sp|Q6GR16|EPABB_XENLA', 'sp|P31209|PABP_SCHPO ', 'sp|A1D4K4|PABP_NEOFI ', 'sp|Q98SP8|EPABA_XENLA']"	831	0.996151628	180-N	0.948953542	195-K	1.072498521	-0.021599643	-0.069363581	0.047198086	0.151568629
"181,182-K,V"	1	['sp|Q8SR30|PABP_ENCCU ']	1098	0.845135523	181-K	0.79810541	182-V	1.010176792	0.038907961	0.472976928	0.047030113	0.571712262
"173,174-Y,A"	1	['sp|P42731|PABP2_ARATH']	409	1.157923227	173-Y	0.96824545	174-A	0.986194248	0.203045134	1.658239944	0.045121907	0.368504018
"162,173-T,Y"	1	['sp|Q4P8R9|PABP_USTMA ']	102	1.111715023	162-T	0.986947454	173-Y	0.96824545	0.156107641	1.081003941	0.044392618	0.307407088
"177,180-D,H"	1	['sp|Q9ZQA8|PABPX_ARATH']	75	0.917098428	177-D	1.015404036	180-H	0.872907487	0.030744643	0.265137198	0.044190941	0.381096059
"176,181-D,Q"	3	"['sp|Q2GSX8|PABP_CHAGB ', 'sp|A4QUF0|PABP_MAGO7 ', 'sp|Q7S6N6|PABP_NEUCR ']"	2589	0.877182433	176-D	0.924992675	181-Q	0.901113459	0.043659084	0.86305515	0.043659084	0.863055151
"151,162-N,S"	1	['sp|P42731|PABP2_ARATH']	494	1.129309336	151-N	0.978529947	162-S	0.97850183	0.171815992	1.44075166	0.042506656	0.35643676
"151,164-N,N"	12	"['sp|A1CRM1|PABP_ASPCL ', 'sp|A2Q848|PABP_ASPNC ', 'sp|Q0U1G2|PABP_PHANO ', 'sp|Q2GSX8|PABP_CHAGB ', 'sp|Q4WK03|PABP_ASPFU ', 'sp|A4QUF0|PABP_MAGO7 ', 'sp|Q2UK72|PABP_ASPOR ', 'sp|Q0CR95|PABP_ASPTN ', 'sp|P21187|PABP_DROME ', 'sp|Q1DXH0|PABP_COCIM ', 'sp|Q7S6N6|PABP_NEUCR ', 'sp|A1D4K4|PABP_NEOFI ']"	703	0.979884857	151-N	0.978529947	164-N	0.958185783	0.042271374	0.4780929	0.042271374	0.478092895
"136,143-G,H"	1	['sp|Q4P8R9|PABP_USTMA ']	583	0.855949635	136-G	0.813717785	143-H	1.003854744	0.039095177	0.463622589	0.04223185	0.500819823
"181,200-Q,H"	3	"['sp|Q4VXU2|PAP1L_HUMAN', 'sp|A4QUF0|PABP_MAGO7 ', 'sp|Q7S6N6|PABP_NEUCR ']"	160	0.942740983	181-Q	0.901113459	200-H	1.030841169	0.013836132	0.596819225	0.041627524	1.795596241
"176,185-Q,T"	2	"['sp|Q6DEY7|EPAB_XENTR ', 'sp|Q6GR16|EPABB_XENLA']"	1074	0.917952338	176-Q	0.876837103	185-T	1.028322362	0.016281137	0.2551161	0.041115235	0.644252205
"178,195-T,Q"	1	['sp|Q05196|PABP5_ARATH']	634	1.105832199	178-T	0.982946977	195-Q	0.976396087	0.146086618	1.289888033	0.040254418	0.355430858
"139,148-H,A"	1	['sp|Q54BM2|PAP1A_DICDI']	578	0.761899997	139-H	0.883681273	148-A	0.816810377	0.040099964	0.471960841	0.040099963	0.471960832
"160,168-N,Y"	1	['sp|Q4P8R9|PABP_USTMA ']	126	0.909585019	160-N	1.006409096	168-Y	0.870284839	0.033722441	0.56176277	0.03930018	0.654679119
"168,175-Y,Q"	1	['sp|Q9ZQA8|PABPX_ARATH']	234	0.909585019	168-Y	0.870284839	175-Q	1.028297419	0.014673365	0.466110836	0.03930018	1.248400742
"153,174-V,K"	1	['sp|Q8SR30|PABP_ENCCU ']	457	0.551987408	153-V	0.512878592	174-K	1.053700209	0.011567128	0.296031273	0.039108816	1.00089085
"181,191-A,M"	1	['sp|O64380|PABP3_ARATH']	683	0.906356426	181-A	0.867824446	191-M	1.023319734	0.018294545	0.287199806	0.03853198	0.604900377
"186,187-V,D"	1	['sp|Q74ZS6|PABP_ASHGO ']	243	1.658603396	186-V	1.042199053	187-D	0.962531812	0.655453653	4.853812429	0.037468188	0.277462115
"180,187-R,D"	1	['sp|Q74ZS6|PABP_ASHGO ']	761	1.03545417	180-R	1.001866279	187-D	0.962531812	0.071126005	0.717666596	0.037468188	0.378056759
"184,187-E,D"	1	['sp|Q74ZS6|PABP_ASHGO ']	543	1.073370507	184-E	1.064362616	187-D	0.962531812	0.04888763	0.542879758	0.037468188	0.416070913
"181,187-D,D"	1	['sp|Q74ZS6|PABP_ASHGO ']	1312	1.020919504	181-D	1.025900382	187-D	0.962531812	0.03345775	0.447347003	0.037468188	0.500968583
"181,184-A,K"	3	"['sp|Q4P8R9|PABP_USTMA ', 'sp|P0CP46|PABP_CRYNJ ', 'sp|P0CP47|PABP_CRYNB ']"	46	0.760750985	181-A	0.867824446	184-K	0.833938855	0.037038459	0.200555356	0.03703846	0.200555362
"181,195-A,K"	4	"['sp|Q4P8R9|PABP_USTMA ', 'sp|P0CP46|PABP_CRYNJ ', 'sp|P0CP47|PABP_CRYNB ', 'sp|P31209|PABP_SCHPO ']"	607	0.904534347	181-A	0.867824446	195-K	1.072498521	-0.026206088	-0.040445563	0.036709901	0.056656782
"135,136-H,A"	1	['sp|Q0U1G2|PABP_PHANO ']	451	1.111570426	135-H	0.990642162	136-A	0.972866638	0.147807717	1.265796141	0.03623729	0.310329009
"164,167-I,C"	1	['sp|Q6BI95|PABP_DEBHA ']	306	0.978943354	164-I	0.942820692	167-C	1.121656878	-0.07857796	-0.224217442	0.036122662	0.103073825
"138,148-N,A"	1	['sp|Q9H361|PABP3_HUMAN']	325	0.799561943	138-N	0.934821971	148-A	0.816810377	0.035989657	0.543681961	0.035989656	0.543681953
"180,181-E,A"	5	"['sp|Q4P8R9|PABP_USTMA ', 'sp|Q6BI95|PABP_DEBHA ', 'sp|A5DM21|PABP_PICGU ', 'sp|A3LXL0|PABP_PICST ', 'sp|Q5AI15|PABP_CANAL ']"	617	0.901608751	180-E	0.998266373	181-A	0.867824446	0.035288789	0.429773677	0.035288789	0.429773676
"151,174-N,A"	1	['sp|P42731|PABP2_ARATH']	178	1.13442626	151-N	0.978529947	174-A	0.986194248	0.169405656	2.050720371	0.034979395	0.423438975
"192,195-K,K"	1	['sp|P0CB38|PAB4L_HUMAN']	269	0.959983681	192-K	0.925284516	195-K	1.072498521	-0.032382594	0.123200452	0.034699165	-0.132013908
"181,187-K,D"	1	['sp|Q8SR30|PABP_ENCCU ']	442	0.802652233	181-K	0.79810541	187-D	0.962531812	0.034450386	0.465465952	0.034450387	0.465465959
"177,184-E,E"	13	"['sp|Q9EPH8|PABP1_RAT  ', 'sp|P61286|PABP1_BOVIN', 'sp|Q6BI95|PABP_DEBHA ', 'sp|A5DM21|PABP_PICGU ', 'sp|Q13310|PABP4_HUMAN', 'sp|P42731|PABP2_ARATH', 'sp|P29341|PABP1_MOUSE', 'sp|A3LXL0|PABP_PICST ', 'sp|Q5R8F7|PABP1_PONAB', 'sp|P11940|PABP1_HUMAN', 'sp|Q5AI15|PABP_CANAL ', 'sp|A5DW14|PABP_LODEL ', 'sp|P31209|PABP_SCHPO ']"	42	1.350364227	177-E	0.965640707	184-E	1.064362616	0.322572358	1.093728878	0.034359293	0.116500221
"177,193-E,D"	33	"['sp|A1CRM1|PABP_ASPCL ', 'sp|Q4P8R9|PABP_USTMA ', 'sp|Q9EPH8|PABP1_RAT  ', 'sp|P61286|PABP1_BOVIN', 'sp|A2Q848|PABP_ASPNC ', 'sp|P0CP46|PABP_CRYNJ ', 'sp|Q6BI95|PABP_DEBHA ', 'sp|A5DM21|PABP_PICGU ', 'sp|Q5B630|PABP_EMENI ', 'sp|Q13310|PABP4_HUMAN', 'sp|P42731|PABP2_ARATH', 'sp|P29341|PABP1_MOUSE', 'sp|P20965|PABPA_XENLA', 'sp|A3LXL0|PABP_PICST ', 'sp|Q5R8F7|PABP1_PONAB', 'sp|P11940|PABP1_HUMAN', 'sp|P0CP47|PABP_CRYNB ', 'sp|Q4WK03|PABP_ASPFU ', 'sp|Q6CDH3|PABP_YARLI ', 'sp|Q05196|PABP5_ARATH', 'sp|O64380|PABP3_ARATH', 'sp|Q6DEY7|EPAB_XENTR ', 'sp|Q4VXU2|PAP1L_HUMAN', 'sp|Q2UK72|PABP_ASPOR ', 'sp|Q5AI15|PABP_CANAL ', 'sp|Q0CR95|PABP_ASPTN ', 'sp|Q1DXH0|PABP_COCIM ', 'sp|Q6IP09|PABPB_XENLA', 'sp|Q6GR16|EPABB_XENLA', 'sp|A5DW14|PABP_LODEL ', 'sp|P31209|PABP_SCHPO ', 'sp|A1D4K4|PABP_NEOFI ', 'sp|Q98SP8|EPABA_XENLA']"	85	1.291887879	177-E	0.965640707	193-D	1.022131157	0.304876426	1.577017816	0.034359293	0.177728458
"158,162-V,H"	2	"['sp|Q6DEY7|EPAB_XENTR ', 'sp|Q98SP8|EPABA_XENLA']"	347	0.987349733	158-V	0.953042213	162-H	1.02679722	0.008768637	0.337344887	0.03430752	1.319870633
"151,162-N,T"	2	"['sp|Q4P8R9|PABP_USTMA ', 'sp|Q6FKG4|PABP_CANGA ']"	291	1.23361817	151-N	0.978529947	162-T	0.986947454	0.267860531	2.170118233	0.03424236	0.277420379
"176,196-A,V"	15	"['sp|A1CRM1|PABP_ASPCL ', 'sp|Q4P8R9|PABP_USTMA ', 'sp|A2Q848|PABP_ASPNC ', 'sp|Q6BI95|PABP_DEBHA ', 'sp|Q0U1G2|PABP_PHANO ', 'sp|A5DM21|PABP_PICGU ', 'sp|Q5B630|PABP_EMENI ', 'sp|A3LXL0|PABP_PICST ', 'sp|Q4WK03|PABP_ASPFU ', 'sp|Q6CDH3|PABP_YARLI ', 'sp|Q2UK72|PABP_ASPOR ', 'sp|Q5AI15|PABP_CANAL ', 'sp|Q0CR95|PABP_ASPTN ', 'sp|Q1DXH0|PABP_COCIM ', 'sp|A1D4K4|PABP_NEOFI ']"	1230	0.932010598	176-A	0.897948709	196-V	1.049993656	-0.01082985	-0.009712453	0.034061889	0.030547469
"157,172-V,Q"	5	"['sp|P42731|PABP2_ARATH', 'sp|Q05196|PABP5_ARATH', 'sp|Q8SR30|PABP_ENCCU ', 'sp|O64380|PABP3_ARATH', 'sp|Q9ZQA8|PABPX_ARATH']"	151	0.72686485	157-V	0.947624659	172-Q	0.73270601	0.032534567	0.74247823	0.032534567	0.742478233
"190,195-R,Q"	6	"['sp|Q96DU9|PABP5_HUMAN', 'sp|P60047|PABP5_GORGO', 'sp|P60048|PABP5_HYLLA', 'sp|Q7JGR2|PABP5_MACMU', 'sp|P60049|PABP5_PANTR', 'sp|P60050|PABP5_PONPY']"	604	0.942990716	190-R	0.932539433	195-Q	0.976396087	0.032462862	0.409937966	0.032462863	0.409937974
"189,195-V,Q"	6	"['sp|Q96DU9|PABP5_HUMAN', 'sp|P60047|PABP5_GORGO', 'sp|P60048|PABP5_HYLLA', 'sp|Q7JGR2|PABP5_MACMU', 'sp|P60049|PABP5_PANTR', 'sp|P60050|PABP5_PONPY']"	787	0.95064707	189-V	0.940465321	195-Q	0.976396087	0.032380412	0.394980478	0.032380411	0.394980461
"176,196-Q,V"	12	"['sp|Q9EPH8|PABP1_RAT  ', 'sp|P61286|PABP1_BOVIN', 'sp|P0CB38|PAB4L_HUMAN', 'sp|Q13310|PABP4_HUMAN', 'sp|P29341|PABP1_MOUSE', 'sp|P20965|PABPA_XENLA', 'sp|Q5R8F7|PABP1_PONAB', 'sp|P11940|PABP1_HUMAN', 'sp|Q6DEY7|EPAB_XENTR ', 'sp|Q6IP09|PABPB_XENLA', 'sp|Q6GR16|EPABB_XENLA', 'sp|Q54BM2|PAP1A_DICDI']"	701	0.908904517	176-Q	0.876837103	196-V	1.049993656	-0.011768879	0.042229916	0.032067414	-0.11506654
"164,166-N,R"	2	"['sp|Q6CDH3|PABP_YARLI ', 'sp|Q6CSV3|PABP_KLULA ']"	1005	0.990135334	164-N	0.958185783	166-R	1.039985649	-0.006364128	0.043925892	0.031949551	-0.220519218
"169,173-A,Y"	2	"['sp|P0CP46|PABP_CRYNJ ', 'sp|P0CP47|PABP_CRYNB ']"	608	1.005330811	169-A	1.044262046	173-Y	0.96824545	-0.005771164	0.115953566	0.03175455	-0.638008783
"166,173-R,Y"	3	"['sp|P0CP46|PABP_CRYNJ ', 'sp|P0CP47|PABP_CRYNB ', 'sp|Q6CDH3|PABP_YARLI ']"	136	1.141440024	166-R	1.039985649	173-Y	0.96824545	0.134478652	1.476556152	0.03175455	0.348660367
"176,186-V,V"	1	['sp|P31209|PABP_SCHPO ']	828	1.130924835	176-V	0.968400431	186-V	1.042199053	0.121658824	1.161453038	0.031599569	0.301674915
"176,199-V,G"	1	['sp|P31209|PABP_SCHPO ']	283	1.185388521	176-V	0.968400431	199-G	1.099738901	0.120400896	1.163414673	0.031599569	0.3053416
"176,184-V,E"	1	['sp|P31209|PABP_SCHPO ']	1629	1.075592806	176-V	0.968400431	184-E	1.064362616	0.044863591	0.631136842	0.031599569	0.444539809
"151,162-N,D"	1	['sp|Q9ZQA8|PABPX_ARATH']	192	1.140139555	151-N	0.978529947	162-D	0.989847862	0.17154378	1.922184357	0.031404224	0.351890976
"164,173-N,Y"	12	"['sp|A1CRM1|PABP_ASPCL ', 'sp|A2Q848|PABP_ASPNC ', 'sp|Q0U1G2|PABP_PHANO ', 'sp|Q2GSX8|PABP_CHAGB ', 'sp|Q4WK03|PABP_ASPFU ', 'sp|Q6CDH3|PABP_YARLI ', 'sp|A4QUF0|PABP_MAGO7 ', 'sp|Q2UK72|PABP_ASPOR ', 'sp|Q0CR95|PABP_ASPTN ', 'sp|Q1DXH0|PABP_COCIM ', 'sp|Q7S6N6|PABP_NEUCR ', 'sp|A1D4K4|PABP_NEOFI ']"	294	0.959086245	164-N	0.958185783	173-Y	0.96824545	0.03132722	0.541864873	0.03132722	0.541864879
"177,181-D,A"	1	['sp|Q9ZQA8|PABPX_ARATH']	557	0.899073627	177-D	1.015404036	181-A	0.867824446	0.017881182	0.309380687	0.031249181	0.540674162
"177,186-S,V"	2	"['sp|Q74ZS6|PABP_ASHGO ', 'sp|Q6CSV3|PABP_KLULA ']"	619	0.980572463	177-S	0.94939709	186-V	1.042199053	-0.008888286	0.088513463	0.031175373	-0.310458081
"177,196-S,V"	3	"['sp|P0CB38|PAB4L_HUMAN', 'sp|Q74ZS6|PABP_ASHGO ', 'sp|Q6CSV3|PABP_KLULA ']"	1128	0.979915734	177-S	0.94939709	196-V	1.049993656	-0.016945188	-0.065183082	0.030518644	0.117396118
"186,189-V,T"	1	['sp|Q1ZXC2|PAP1B_DICDI']	299	0.811198663	186-V	1.042199053	189-T	0.780911993	-0.002667077	0.303691734	0.03028667	-3.448648593
"189,194-T,K"	2	"['sp|Q1ZXC2|PAP1B_DICDI', 'sp|Q9ZQA8|PABPX_ARATH']"	468	0.809629179	189-T	0.780911993	194-K	1.048921589	-0.009486269	0.140425083	0.028717186	-0.425100029
"181,193-K,D"	2	"['sp|Q13310|PABP4_HUMAN', 'sp|P42731|PABP2_ARATH']"	473	0.826582538	181-K	0.79810541	193-D	1.022131157	0.010814132	0.283410673	0.028477128	0.746312511
"177,188-D,S"	1	['sp|Q9ZQA8|PABPX_ARATH']	616	0.965758555	177-D	1.015404036	188-S	0.937625076	0.013690269	0.263462122	0.028133479	0.541414204
"151,161-N,D"	7	"['sp|Q96DU9|PABP5_HUMAN', 'sp|P60047|PABP5_GORGO', 'sp|P60048|PABP5_HYLLA', 'sp|Q7JGR2|PABP5_MACMU', 'sp|P60049|PABP5_PANTR', 'sp|P60050|PABP5_PONPY', 'sp|Q54BM2|PAP1A_DICDI']"	678	1.083094846	151-N	0.978529947	161-D	0.993208092	0.111210985	1.028415482	0.028116138	0.260001941
"143,145-D,A"	1	['sp|Q8SR30|PABP_ENCCU ']	388	0.749748891	143-D	0.721637609	145-A	1.042326875	-0.002433384	0.236330997	0.028111282	-2.730176296
"177,197-S,F"	1	['sp|P0CB38|PAB4L_HUMAN']	656	0.879278419	177-S	0.94939709	197-F	0.896740007	0.027916066	0.367227264	0.027916066	0.367227262
"155,156-C,N"	1	['sp|Q9H361|PABP3_HUMAN']	524	0.216402543	155-C	0.924188721	156-N	0.204442564	0.027459031	0.388542296	0.027459031	0.388542299
"135,136-S,A"	4	"['sp|A1CRM1|PABP_ASPCL ', 'sp|A2Q848|PABP_ASPNC ', 'sp|Q5B630|PABP_EMENI ', 'sp|Q2UK72|PABP_ASPOR ']"	496	1.087221927	135-S	1.024196828	136-A	0.972866638	0.090815003	0.854584747	0.027133362	0.255329588
"136,144-A,E"	2	"['sp|Q74ZS6|PABP_ASHGO ', 'sp|Q6CSV3|PABP_KLULA ']"	539	1.102881405	136-A	0.972866638	144-E	1.056912048	0.074646935	0.734043932	0.027133362	0.266817114
"135,136-R,A"	1	['sp|P21187|PABP_DROME ']	132	1.019152014	135-R	1.040147459	136-A	0.972866638	0.007227252	0.402082215	0.027133362	1.509542257
"136,141-A,S"	1	['sp|Q74ZS6|PABP_ASHGO ']	515	1.038180244	136-A	0.972866638	141-S	1.063916034	0.003131829	0.212974143	0.027133362	1.845153268
"161,164-D,Q"	2	"['sp|A3LXL0|PABP_PICST ', 'sp|A5DW14|PABP_LODEL ']"	902	0.956644111	161-D	0.993208092	164-Q	0.936046115	0.026955535	0.348391799	0.026955535	0.3483918
"151,166-E,R"	1	['sp|Q6CSV3|PABP_KLULA ']	552	1.027128011	151-E	0.974267953	166-R	1.039985649	0.013903322	0.281039584	0.025732047	0.520143588
"151,168-E,Y"	1	['sp|Q8SR30|PABP_ENCCU ']	259	0.873295269	151-E	0.974267953	168-Y	0.870284839	0.025404641	0.524556828	0.02540464	0.524556816
"162,166-Y,R"	1	['sp|Q6GR16|EPABB_XENLA']	388	0.939279376	162-Y	0.914194103	166-R	1.039985649	-0.011469372	0.173733177	0.025085273	-0.379981064
"184,189-E,T"	1	['sp|Q1ZXC2|PAP1B_DICDI']	840	0.805908863	184-E	1.064362616	189-T	0.780911993	-0.025264668	-0.102882769	0.02499687	0.101792242
"184,196-A,V"	1	['sp|Q54BM2|PAP1A_DICDI']	926	0.944777141	184-A	0.920251617	196-V	1.049993656	-0.021481219	-0.085555489	0.024525524	0.09768036
"180,184-Q,N"	1	['sp|Q4VXU2|PAP1L_HUMAN']	1018	0.893770312	180-Q	1.012571795	184-N	0.869828385	0.013006624	0.223309979	0.023941927	0.411057566
"194,195-K,Q"	3	"['sp|P42731|PABP2_ARATH', 'sp|Q05196|PABP5_ARATH', 'sp|O64380|PABP3_ARATH']"	522	1.010213786	194-K	1.048921589	195-Q	0.976396087	-0.013949149	0.085320654	0.023603913	-0.144374492
"195,196-Q,V"	9	"['sp|Q96DU9|PABP5_HUMAN', 'sp|P60047|PABP5_GORGO', 'sp|P60048|PABP5_HYLLA', 'sp|P42731|PABP2_ARATH', 'sp|Q7JGR2|PABP5_MACMU', 'sp|Q05196|PABP5_ARATH', 'sp|P60049|PABP5_PANTR', 'sp|O64380|PABP3_ARATH', 'sp|P60050|PABP5_PONPY']"	639	1.012199896	195-Q	0.976396087	196-V	1.049993656	-0.013009801	0.050189226	0.023603913	-0.091059204
"177,195-A,Q"	6	"['sp|Q96DU9|PABP5_HUMAN', 'sp|P60047|PABP5_GORGO', 'sp|P60048|PABP5_HYLLA', 'sp|Q7JGR2|PABP5_MACMU', 'sp|P60049|PABP5_PANTR', 'sp|P60050|PABP5_PONPY']"	623	1.059501648	177-A	1.045686049	195-Q	0.976396087	0.038497882	0.453818864	0.023603913	0.278246502
"193,195-D,Q"	3	"['sp|P42731|PABP2_ARATH', 'sp|Q05196|PABP5_ARATH', 'sp|O64380|PABP3_ARATH']"	834	1.021506201	193-D	1.022131157	195-Q	0.976396087	0.023501339	0.318390258	0.023603913	0.319779905
"180,195-Q,Q"	3	"['sp|P42731|PABP2_ARATH', 'sp|Q05196|PABP5_ARATH', 'sp|O64380|PABP3_ARATH']"	901	1.008492197	180-Q	1.012571795	195-Q	0.976396087	0.019821059	0.285044742	0.023603913	0.339445602
"194,195-R,Q"	6	"['sp|Q96DU9|PABP5_HUMAN', 'sp|P60047|PABP5_GORGO', 'sp|P60048|PABP5_HYLLA', 'sp|Q7JGR2|PABP5_MACMU', 'sp|P60049|PABP5_PANTR', 'sp|P60050|PABP5_PONPY']"	539	1.121634393	194-R	1.128068907	195-Q	0.976396087	0.020192327	0.331194759	0.023603913	0.387151629
"191,195-M,Q"	1	['sp|O64380|PABP3_ARATH']	281	1.009168996	191-M	1.023319734	195-Q	0.976396087	0.010003612	0.406203038	0.023603913	0.958451925
"181,196-Q,V"	4	"['sp|Q2GSX8|PABP_CHAGB ', 'sp|Q4VXU2|PAP1L_HUMAN', 'sp|A4QUF0|PABP_MAGO7 ', 'sp|Q7S6N6|PABP_NEUCR ']"	757	0.92455866	181-Q	0.901113459	196-V	1.049993656	-0.021604755	-0.052255886	0.023445201	0.056707413
"138,146-N,V"	1	['sp|Q9H361|PABP3_HUMAN']	303	0.831052619	138-N	0.934821971	146-V	0.864084052	0.023287863	0.478191553	0.023287862	0.478191541
"157,164-V,S"	1	['sp|Q54BM2|PAP1A_DICDI']	168	0.90236609	157-V	0.947624659	164-S	0.927686214	0.023267758	0.69626259	0.023267758	0.696262584
"152,157-V,V"	1	['sp|Q6CSV3|PABP_KLULA ']	458	0.797045388	152-V	0.817004047	157-V	0.947624659	0.022832207	0.3757265	0.022832207	0.375726493
"180,181-Q,Q"	1	['sp|Q4VXU2|PAP1L_HUMAN']	644	0.923769053	180-Q	1.012571795	181-Q	0.901113459	0.01132698	0.239034954	0.022655594	0.478104391
"144,148-E,S"	2	"['sp|Q05196|PABP5_ARATH', 'sp|O64380|PABP3_ARATH']"	126	0.784792678	144-E	1.056912048	148-S	0.763320922	-0.021970401	0.15273077	0.021471756	-0.149264359
"151,162-N,K"	2	"['sp|Q1ZXC2|PAP1B_DICDI', 'sp|P21187|PABP_DROME ']"	406	1.118685024	151-N	0.978529947	162-K	1.029582958	0.111207267	1.018221619	0.021470053	0.196581327
"151,175-N,Q"	1	['sp|Q9ZQA8|PABPX_ARATH']	362	1.122324057	151-N	0.978529947	175-Q	1.028297419	0.116104238	1.064673343	0.021470053	0.19687992
"151,160-N,N"	1	['sp|Q4P8R9|PABP_USTMA ']	119	1.070100023	151-N	0.978529947	160-N	1.006409096	0.085298584	0.857333907	0.021470053	0.215794959
"151,162-N,H"	4	"['sp|Q6DEY7|EPAB_XENTR ', 'sp|Q4VXU2|PAP1L_HUMAN', 'sp|Q7S6N6|PABP_NEUCR ', 'sp|Q98SP8|EPABA_XENLA']"	336	1.09186297	151-N	0.978529947	162-H	1.02679722	0.087111141	0.883798441	0.021470053	0.217827469
"151,169-N,A"	7	"['sp|Q96DU9|PABP5_HUMAN', 'sp|P60047|PABP5_GORGO', 'sp|P60048|PABP5_HYLLA', 'sp|Q13310|PABP4_HUMAN', 'sp|Q7JGR2|PABP5_MACMU', 'sp|P60049|PABP5_PANTR', 'sp|P60050|PABP5_PONPY']"	485	1.028987589	151-N	0.978529947	169-A	1.044262046	0.007145905	0.252420185	0.021470053	0.758402855
"178,187-D,D"	1	['sp|Q74ZS6|PABP_ASHGO ']	571	0.976356056	178-D	0.993007503	187-D	0.962531812	0.020554744	0.326001702	0.020554745	0.326001715
"185,199-S,G"	1	['sp|A5DW14|PABP_LODEL ']	230	0.960120208	185-S	0.939967582	199-G	1.099738901	-0.073598707	-0.151971969	0.020152626	0.04161261
"192,200-K,R"	1	['sp|P0CB38|PAB4L_HUMAN']	254	0.94541332	192-K	0.925284516	200-R	1.133948359	-0.103811538	-0.358592399	0.020128804	0.069530192
"162,172-T,Q"	1	['sp|O64380|PABP3_ARATH']	267	0.742657431	162-T	0.986947454	172-Q	0.73270601	0.0195151	0.480652327	0.0195151	0.480652324
"176,196-V,V"	1	['sp|P31209|PABP_SCHPO ']	1031	0.986668507	176-V	0.968400431	196-V	1.049993656	-0.030145802	-0.180140422	0.018268076	0.109163423
"195,200-Q,R"	6	"['sp|Q96DU9|PABP5_HUMAN', 'sp|P60047|PABP5_GORGO', 'sp|P60048|PABP5_HYLLA', 'sp|Q7JGR2|PABP5_MACMU', 'sp|P60049|PABP5_PANTR', 'sp|P60050|PABP5_PONPY']"	256	0.994591737	195-Q	0.976396087	200-R	1.133948359	-0.112591003	-0.419717075	0.01819565	0.067829798
"161,173-D,Y"	4	"['sp|Q6BI95|PABP_DEBHA ', 'sp|A3LXL0|PABP_PICST ', 'sp|A5DW14|PABP_LODEL ', 'sp|Q54BM2|PAP1A_DICDI']"	622	0.979778075	161-D	0.993208092	173-Y	0.96824545	0.018108859	0.296296101	0.018108859	0.296296101
"176,181-V,A"	1	['sp|P31209|PABP_SCHPO ']	1247	0.858340339	176-V	0.968400431	181-A	0.867824446	0.017938771	0.281030866	0.017938771	0.281030874
"178,181-S,A"	2	"['sp|O64380|PABP3_ARATH', 'sp|P31209|PABP_SCHPO ']"	1342	0.885698831	178-S	1.016407216	181-A	0.867824446	0.003635802	0.140935921	0.017874385	0.692871315
"151,153-E,V"	1	['sp|Q8SR30|PABP_ENCCU ']	333	0.517161452	151-E	0.974267953	153-V	0.512878592	0.017480277	0.409165086	0.017480276	0.409165063
"128,141-V,V"	1	['sp|Q9ZQA8|PABPX_ARATH']	368	0.768624679	128-V	0.90688375	141-V	0.828612388	0.017169569	0.381648057	0.017169569	0.381648063
"181,199-A,G"	12	"['sp|Q4P8R9|PABP_USTMA ', 'sp|P0CP46|PABP_CRYNJ ', 'sp|Q6BI95|PABP_DEBHA ', 'sp|A5DM21|PABP_PICGU ', 'sp|A3LXL0|PABP_PICST ', 'sp|P0CP47|PABP_CRYNB ', 'sp|Q05196|PABP5_ARATH', 'sp|O64380|PABP3_ARATH', 'sp|Q5AI15|PABP_CANAL ', 'sp|A5DW14|PABP_LODEL ', 'sp|P31209|PABP_SCHPO ', 'sp|Q9ZQA8|PABPX_ARATH']"	270	0.884919536	181-A	0.867824446	199-G	1.099738901	-0.069460767	-0.132048572	0.01709509	0.032498665
"178,199-T,G"	1	['sp|Q05196|PABP5_ARATH']	120	1.035758094	178-T	0.982946977	199-G	1.099738901	-0.045226934	-0.024003115	0.017053023	0.009050485
"178,193-T,D"	1	['sp|Q05196|PABP5_ARATH']	386	1.066030011	178-T	0.982946977	193-D	1.022131157	0.061329281	0.678859874	0.017053023	0.188761597
"178,180-T,Q"	1	['sp|Q05196|PABP5_ARATH']	1391	1.009783354	178-T	0.982946977	180-Q	1.012571795	0.01447897	0.259242238	0.017053023	0.305329995
"185,186-T,M"	4	"['sp|Q6DEY7|EPAB_XENTR ', 'sp|Q4VXU2|PAP1L_HUMAN', 'sp|Q6GR16|EPABB_XENLA', 'sp|Q98SP8|EPABA_XENLA']"	560	0.708941219	185-T	1.028322362	186-M	0.692146915	-0.002808931	0.153883724	0.016794304	-0.920054655
"180,181-Q,K"	1	['sp|P42731|PABP2_ARATH']	1019	0.814735446	180-Q	1.012571795	181-K	0.79810541	0.006596419	0.163647736	0.016630036	0.412567446
"178,200-D,L"	1	['sp|Q74ZS6|PABP_ASHGO ']	66	1.22499192	178-D	0.993007503	200-L	0.990326208	0.241590565	1.052010212	0.016598645	0.072279081
"157,162-V,T"	3	"['sp|Q4P8R9|PABP_USTMA ', 'sp|Q6FKG4|PABP_CANGA ', 'sp|O64380|PABP3_ARATH']"	539	0.951773564	157-V	0.947624659	162-T	0.986947454	0.016517819	0.304011155	0.016517819	0.304011164
"159,161-S,D"	1	['sp|P0CB38|PAB4L_HUMAN']	1431	1.020820084	159-S	0.990831397	161-D	0.993208092	0.036718323	0.50195764	0.015898239	0.217336788
"190,199-M,G"	1	['sp|Q54BM2|PAP1A_DICDI']	77	1.316409227	190-M	0.98449501	199-G	1.099738901	0.233721767	1.143811743	0.01550499	0.075879923
"186,190-V,M"	1	['sp|Q54BM2|PAP1A_DICDI']	409	1.177204584	186-V	1.042199053	190-M	0.98449501	0.151164817	1.296174019	0.01550499	0.132948695
"190,196-M,V"	1	['sp|Q54BM2|PAP1A_DICDI']	723	1.203370399	190-M	0.98449501	196-V	1.049993656	0.169656884	1.516918339	0.01550499	0.138631591
"151,174-N,D"	6	"['sp|Q96DU9|PABP5_HUMAN', 'sp|P60047|PABP5_GORGO', 'sp|P60048|PABP5_HYLLA', 'sp|Q7JGR2|PABP5_MACMU', 'sp|P60049|PABP5_PANTR', 'sp|P60050|PABP5_PONPY']"	624	0.90861324	151-N	0.978529947	174-D	0.913007681	0.015207883	0.273444116	0.015207882	0.273444103
"162,164-S,Q"	1	['sp|P42731|PABP2_ARATH']	328	0.92992127	162-S	0.97850183	164-Q	0.936046115	0.013998433	0.389987497	0.013998434	0.389987511
"189,195-L,R"	1	['sp|Q8SR30|PABP_ENCCU ']	103	0.972396136	189-L	1.04303602	195-R	0.959095343	-0.027974853	0.059055072	0.013300793	-0.028078049
"162,175-T,K"	1	['sp|O64380|PABP3_ARATH']	327	1.003232407	162-T	0.986947454	175-K	1.038989061	-0.022195202	0.142752114	0.013052546	-0.083949609
"161,162-V,T"	1	['sp|O64380|PABP3_ARATH']	460	1.092820262	161-V	1.045318696	162-T	0.986947454	0.061145636	0.647774073	0.013052546	0.138278076
"136,143-A,H"	21	"['sp|A1CRM1|PABP_ASPCL ', 'sp|A2Q848|PABP_ASPNC ', 'sp|Q6BI95|PABP_DEBHA ', 'sp|Q0U1G2|PABP_PHANO ', 'sp|A5DM21|PABP_PICGU ', 'sp|Q5B630|PABP_EMENI ', 'sp|A3LXL0|PABP_PICST ', 'sp|Q74ZS6|PABP_ASHGO ', 'sp|Q2GSX8|PABP_CHAGB ', 'sp|Q4WK03|PABP_ASPFU ', 'sp|Q6CDH3|PABP_YARLI ', 'sp|A4QUF0|PABP_MAGO7 ', 'sp|Q2UK72|PABP_ASPOR ', 'sp|Q6CSV3|PABP_KLULA ', 'sp|Q5AI15|PABP_CANAL ', 'sp|Q0CR95|PABP_ASPTN ', 'sp|Q1DXH0|PABP_COCIM ', 'sp|Q7S6N6|PABP_NEUCR ', 'sp|A5DW14|PABP_LODEL ', 'sp|P31209|PABP_SCHPO ', 'sp|A1D4K4|PABP_NEOFI ']"	525	0.985553596	136-A	0.972866638	143-H	1.003854744	0.008936806	0.252239114	0.012686958	0.358086216
"164,174-N,D"	1	['sp|P31209|PABP_SCHPO ']	1592	0.887492921	164-N	0.958185783	174-D	0.913007681	0.012661941	0.261307711	0.012661941	0.261307717
"181,184-K,A"	1	['sp|Q54BM2|PAP1A_DICDI']	777	0.747009998	181-K	0.79810541	184-A	0.920251617	0.012552204	0.229011084	0.012552204	0.229011083
"197,200-N,R"	1	['sp|Q1ZXC2|PAP1B_DICDI']	99	0.53631487	197-N	0.523818869	200-R	1.133948359	-0.057668676	-0.107699974	0.012496001	0.023337088
"128,135-V,H"	1	['sp|Q0U1G2|PABP_PHANO ']	330	0.909397181	128-V	0.90688375	135-H	0.990642162	0.010999902	0.367532889	0.010999902	0.367532896
"130,136-V,G"	1	['sp|Q1ZXC2|PAP1B_DICDI']	386	0.708951766	130-V	0.858048625	136-G	0.813717785	0.01074234	0.328646646	0.010742339	0.328646629
"151,174-E,K"	2	"['sp|Q8SR30|PABP_ENCCU ', 'sp|Q6CSV3|PABP_KLULA ']"	157	0.984900976	151-E	0.974267953	174-K	1.053700209	-0.04168537	0.054908244	0.010633023	-0.014005888
"155,175-C,Q"	1	['sp|Q9ZQA8|PABPX_ARATH']	303	0.934601109	155-C	0.924188721	175-Q	1.028297419	-0.015739768	0.210138057	0.010412388	-0.13901342
"184,200-E,L"	1	['sp|Q74ZS6|PABP_ASHGO ']	182	1.034321536	184-E	1.064362616	200-L	0.990326208	-0.019744657	0.277993327	0.009673792	-0.136201385
"189,200-L,L"	1	['sp|Q8SR30|PABP_ENCCU ']	264	1.001019517	189-L	1.04303602	200-L	0.990326208	-0.03192639	0.129168438	0.009673792	-0.039138424
"186,200-V,L"	1	['sp|Q74ZS6|PABP_ASHGO ']	63	1.359941279	186-V	1.042199053	200-L	0.990326208	0.327824243	1.34639636	0.009673792	0.039730919
"182,200-V,L"	1	['sp|Q8SR30|PABP_ENCCU ']	95	1.308326013	182-V	1.010176792	200-L	0.990326208	0.307921461	1.77665451	0.009673792	0.055816136
"196,200-V,L"	1	['sp|Q74ZS6|PABP_ASHGO ']	88	1.083295093	196-V	1.049993656	200-L	0.990326208	0.043458858	0.377071581	0.009673792	0.083934834
"181,200-D,L"	1	['sp|Q74ZS6|PABP_ASHGO ']	467	1.139525546	181-D	1.025900382	200-L	0.990326208	0.123549511	1.091574647	0.009673792	0.085469105
"191,200-M,L"	1	['sp|Q74ZS6|PABP_ASHGO ']	95	1.054282127	191-M	1.023319734	200-L	0.990326208	0.040861775	0.40028847	0.009673792	0.094766011
"135,143-H,H"	1	['sp|Q0U1G2|PABP_PHANO ']	354	1.058866904	135-H	0.990642162	143-H	1.003854744	0.06440607	0.713947955	0.009357838	0.103732603
"159,168-S,Y"	1	['sp|P0CB38|PAB4L_HUMAN']	341	0.871352218	159-S	0.990831397	168-Y	0.870284839	0.009046675	0.344210112	0.009046675	0.344210119
"158,166-V,R"	3	"['sp|Q6DEY7|EPAB_XENTR ', 'sp|Q6GR16|EPABB_XENLA', 'sp|Q98SP8|EPABA_XENLA']"	295	0.962001783	158-V	0.953042213	166-R	1.039985649	-0.029148441	0.125397969	0.00895957	-0.038544493
"181,196-A,V"	11	"['sp|Q4P8R9|PABP_USTMA ', 'sp|P0CP46|PABP_CRYNJ ', 'sp|Q6BI95|PABP_DEBHA ', 'sp|A5DM21|PABP_PICGU ', 'sp|A3LXL0|PABP_PICST ', 'sp|P0CP47|PABP_CRYNB ', 'sp|Q05196|PABP5_ARATH', 'sp|O64380|PABP3_ARATH', 'sp|Q5AI15|PABP_CANAL ', 'sp|A5DW14|PABP_LODEL ', 'sp|P31209|PABP_SCHPO ']"	982	0.876153901	181-A	0.867824446	196-V	1.049993656	-0.035056262	-0.217722604	0.008329455	0.051731432
"177,186-A,M"	6	"['sp|Q96DU9|PABP5_HUMAN', 'sp|P60047|PABP5_GORGO', 'sp|P60048|PABP5_HYLLA', 'sp|Q7JGR2|PABP5_MACMU', 'sp|P60049|PABP5_PANTR', 'sp|P60050|PABP5_PONPY']"	398	0.700376015	177-A	1.045686049	186-M	0.692146915	-0.023392359	0.084980598	0.0082291	-0.029894969
"153,155-V,C"	3	"['sp|P42731|PABP2_ARATH', 'sp|Q8SR30|PABP_ENCCU ', 'sp|Q9ZQA8|PABPX_ARATH']"	229	0.481934421	153-V	0.512878592	155-C	0.924188721	0.007937811	0.42574511	0.007937811	0.425745112
"180,181-A,Q"	1	['sp|Q2GSX8|PABP_CHAGB ']	77	0.752233844	180-A	0.825992415	181-Q	0.901113459	0.007920962	0.17437191	0.007920962	0.174371905
"184,197-A,F"	1	['sp|Q54BM2|PAP1A_DICDI']	568	0.832798795	184-A	0.920251617	197-F	0.896740007	0.007572354	0.229203298	0.007572354	0.229203284
"178,194-D,L"	1	['sp|Q6CSV3|PABP_KLULA ']	445	1.022312559	178-D	0.993007503	194-L	1.068201167	-0.038419215	-0.051704793	0.006992497	0.009410541
"178,184-D,E"	2	"['sp|Q74ZS6|PABP_ASHGO ', 'sp|Q6CSV3|PABP_KLULA ']"	1591	1.009509088	178-D	0.993007503	184-E	1.064362616	-0.047410977	-0.41347195	0.006992497	0.060981687
"178,186-D,V"	2	"['sp|Q74ZS6|PABP_ASHGO ', 'sp|Q6CSV3|PABP_KLULA ']"	808	1.272420305	178-D	0.993007503	186-V	1.042199053	0.237508826	2.139596519	0.006992497	0.062991858
"178,193-D,D"	1	['sp|Q74ZS6|PABP_ASHGO ']	433	1.109168514	178-D	0.993007503	193-D	1.022131157	0.094184605	0.890483609	0.006992497	0.066111696
"178,191-D,M"	2	"['sp|Q74ZS6|PABP_ASHGO ', 'sp|Q6CSV3|PABP_KLULA ']"	597	1.087452514	178-D	0.993007503	191-M	1.023319734	0.071288339	0.707192291	0.006992497	0.069366744
"178,196-D,V"	2	"['sp|Q74ZS6|PABP_ASHGO ', 'sp|Q6CSV3|PABP_KLULA ']"	613	1.106313464	178-D	0.993007503	196-V	1.049993656	0.063661885	0.64860713	0.006992497	0.071241739
"161,167-D,C"	3	"['sp|Q6BI95|PABP_DEBHA ', 'sp|A3LXL0|PABP_PICST ', 'sp|A5DW14|PABP_LODEL ']"	517	1.231546448	161-D	0.993208092	167-C	1.121656878	0.117507759	1.0491201	0.006791908	0.06063878
"161,174-D,Q"	1	['sp|P0CB38|PAB4L_HUMAN']	763	1.109463248	161-D	0.993208092	174-Q	1.007713577	0.108593968	1.029729849	0.006791908	0.064403489
"180,193-N,D"	11	"['sp|A1CRM1|PABP_ASPCL ', 'sp|A2Q848|PABP_ASPNC ', 'sp|Q5B630|PABP_EMENI ', 'sp|Q4WK03|PABP_ASPFU ', 'sp|Q6DEY7|EPAB_XENTR ', 'sp|Q2UK72|PABP_ASPOR ', 'sp|Q0CR95|PABP_ASPTN ', 'sp|Q6GR16|EPABB_XENLA', 'sp|P31209|PABP_SCHPO ', 'sp|A1D4K4|PABP_NEOFI ', 'sp|Q98SP8|EPABA_XENLA']"	605	0.95539397	180-N	0.948953542	193-D	1.022131157	-0.014561013	0.049556729	0.006440428	-0.021919254
"135,136-A,A"	4	"['sp|Q4WK03|PABP_ASPFU ', 'sp|Q0CR95|PABP_ASPTN ', 'sp|Q7S6N6|PABP_NEUCR ', 'sp|A1D4K4|PABP_NEOFI ']"	591	0.978605248	135-A	1.02701377	136-A	0.972866638	-0.020542185	0.00905273	0.00573861	-0.002528946
"134,136-D,A"	15	"['sp|A1CRM1|PABP_ASPCL ', 'sp|A2Q848|PABP_ASPNC ', 'sp|Q0U1G2|PABP_PHANO ', 'sp|Q5B630|PABP_EMENI ', 'sp|Q2GSX8|PABP_CHAGB ', 'sp|Q4WK03|PABP_ASPFU ', 'sp|Q6CDH3|PABP_YARLI ', 'sp|A4QUF0|PABP_MAGO7 ', 'sp|Q2UK72|PABP_ASPOR ', 'sp|Q0CR95|PABP_ASPTN ', 'sp|P21187|PABP_DROME ', 'sp|Q1DXH0|PABP_COCIM ', 'sp|Q7S6N6|PABP_NEUCR ', 'sp|P31209|PABP_SCHPO ', 'sp|A1D4K4|PABP_NEOFI ']"	375	0.978107191	134-D	1.064959529	136-A	0.972866638	-0.057956406	-0.139775233	0.005240553	0.012638802
"162,168-D,Y"	1	['sp|Q9ZQA8|PABPX_ARATH']	215	0.86586853	162-D	0.989847862	168-Y	0.870284839	0.004418942	0.42450407	0.004418943	0.424504145
"190,195-M,K"	1	['sp|Q54BM2|PAP1A_DICDI']	431	0.988325025	190-M	0.98449501	195-K	1.072498521	-0.067544417	-0.247114607	0.003830015	0.0140123
"135,147-A,A"	5	"['sp|Q4P8R9|PABP_USTMA ', 'sp|Q4WK03|PABP_ASPFU ', 'sp|Q0CR95|PABP_ASPTN ', 'sp|Q7S6N6|PABP_NEUCR ', 'sp|A1D4K4|PABP_NEOFI ']"	209	0.869236265	135-A	1.02701377	147-A	0.865589756	-0.019736334	0.24905762	0.003646509	-0.046016188
"177,181-E,A"	11	"['sp|Q4P8R9|PABP_USTMA ', 'sp|P0CP46|PABP_CRYNJ ', 'sp|Q6BI95|PABP_DEBHA ', 'sp|A5DM21|PABP_PICGU ', 'sp|A3LXL0|PABP_PICST ', 'sp|P0CP47|PABP_CRYNB ', 'sp|Q05196|PABP5_ARATH', 'sp|O64380|PABP3_ARATH', 'sp|Q5AI15|PABP_CANAL ', 'sp|A5DW14|PABP_LODEL ', 'sp|P31209|PABP_SCHPO ']"	66	0.841039229	177-E	0.965640707	181-A	0.867824446	0.003032616	0.127696321	0.003032617	0.12769638
"180,200-E,H"	1	['sp|Q4P8R9|PABP_USTMA ']	134	1.017597431	180-E	0.998266373	200-H	1.030841169	-0.011456643	0.263374303	0.001733627	-0.039853978
"178,180-S,E"	2	"['sp|Q1ZXC2|PAP1B_DICDI', 'sp|Q6CDH3|PABP_YARLI ']"	535	1.008221834	178-S	1.016407216	180-E	0.998266373	-0.006423311	0.135744111	0.001733627	-0.036636815
"180,186-E,V"	7	"['sp|Q4P8R9|PABP_USTMA ', 'sp|Q1ZXC2|PAP1B_DICDI', 'sp|Q6BI95|PABP_DEBHA ', 'sp|A5DM21|PABP_PICGU ', 'sp|A3LXL0|PABP_PICST ', 'sp|Q6CDH3|PABP_YARLI ', 'sp|Q5AI15|PABP_CANAL ']"	251	1.004789115	180-E	0.998266373	186-V	1.042199053	-0.035603153	0.109284533	0.001733627	-0.0053214
"180,200-E,R"	8	"['sp|Q1ZXC2|PAP1B_DICDI', 'sp|Q9EPH8|PABP1_RAT  ', 'sp|P61286|PABP1_BOVIN', 'sp|P29341|PABP1_MOUSE', 'sp|P20965|PABPA_XENLA', 'sp|Q5R8F7|PABP1_PONAB', 'sp|P11940|PABP1_HUMAN', 'sp|Q6IP09|PABPB_XENLA']"	265	1.020010169	180-E	0.998266373	200-R	1.133948359	-0.111972346	-0.420697015	0.001733627	0.006513498
"180,199-E,G"	14	"['sp|Q4P8R9|PABP_USTMA ', 'sp|Q9EPH8|PABP1_RAT  ', 'sp|P61286|PABP1_BOVIN', 'sp|Q6BI95|PABP_DEBHA ', 'sp|A5DM21|PABP_PICGU ', 'sp|Q9H361|PABP3_HUMAN', 'sp|P29341|PABP1_MOUSE', 'sp|P20965|PABPA_XENLA', 'sp|A3LXL0|PABP_PICST ', 'sp|Q5R8F7|PABP1_PONAB', 'sp|P11940|PABP1_HUMAN', 'sp|Q6CDH3|PABP_YARLI ', 'sp|Q5AI15|PABP_CANAL ', 'sp|Q6IP09|PABPB_XENLA']"	53	1.229476543	180-E	0.998266373	199-G	1.099738901	0.131644179	0.54678095	0.001733627	0.007200578
"180,196-E,V"	14	"['sp|Q4P8R9|PABP_USTMA ', 'sp|Q9EPH8|PABP1_RAT  ', 'sp|P61286|PABP1_BOVIN', 'sp|Q6BI95|PABP_DEBHA ', 'sp|A5DM21|PABP_PICGU ', 'sp|Q9H361|PABP3_HUMAN', 'sp|P29341|PABP1_MOUSE', 'sp|P20965|PABPA_XENLA', 'sp|A3LXL0|PABP_PICST ', 'sp|Q5R8F7|PABP1_PONAB', 'sp|P11940|PABP1_HUMAN', 'sp|Q6CDH3|PABP_YARLI ', 'sp|Q5AI15|PABP_CANAL ', 'sp|Q6IP09|PABPB_XENLA']"	492	1.172371226	180-E	0.998266373	196-V	1.049993656	0.124197867	1.096102076	0.001733627	0.015300039
"180,194-E,K"	3	"['sp|Q4P8R9|PABP_USTMA ', 'sp|Q1ZXC2|PAP1B_DICDI', 'sp|Q6CDH3|PABP_YARLI ']"	696	1.133889845	180-E	0.998266373	194-K	1.048921589	0.086786695	0.836444933	0.001733627	0.016708592
"180,195-E,K"	10	"['sp|Q4P8R9|PABP_USTMA ', 'sp|Q9EPH8|PABP1_RAT  ', 'sp|P61286|PABP1_BOVIN', 'sp|Q9H361|PABP3_HUMAN', 'sp|P29341|PABP1_MOUSE', 'sp|P20965|PABPA_XENLA', 'sp|Q5R8F7|PABP1_PONAB', 'sp|P11940|PABP1_HUMAN', 'sp|Q6CDH3|PABP_YARLI ', 'sp|Q6IP09|PABPB_XENLA']"	771	1.130017519	180-E	0.998266373	195-K	1.072498521	0.059378311	0.620845885	0.001733627	0.018126403
"180,184-E,E"	10	"['sp|Q1ZXC2|PAP1B_DICDI', 'sp|Q9EPH8|PABP1_RAT  ', 'sp|P61286|PABP1_BOVIN', 'sp|Q6BI95|PABP_DEBHA ', 'sp|A5DM21|PABP_PICGU ', 'sp|P29341|PABP1_MOUSE', 'sp|A3LXL0|PABP_PICST ', 'sp|Q5R8F7|PABP1_PONAB', 'sp|P11940|PABP1_HUMAN', 'sp|Q5AI15|PABP_CANAL ']"	922	1.109857671	180-E	0.998266373	184-E	1.064362616	0.047340263	0.53144221	0.001733627	0.019461712
"180,193-E,D"	13	"['sp|Q4P8R9|PABP_USTMA ', 'sp|Q9EPH8|PABP1_RAT  ', 'sp|P61286|PABP1_BOVIN', 'sp|Q6BI95|PABP_DEBHA ', 'sp|A5DM21|PABP_PICGU ', 'sp|P29341|PABP1_MOUSE', 'sp|P20965|PABPA_XENLA', 'sp|A3LXL0|PABP_PICST ', 'sp|Q5R8F7|PABP1_PONAB', 'sp|P11940|PABP1_HUMAN', 'sp|Q6CDH3|PABP_YARLI ', 'sp|Q5AI15|PABP_CANAL ', 'sp|Q6IP09|PABPB_XENLA']"	581	1.042629339	180-E	0.998266373	193-D	1.022131157	0.022270177	0.336685471	0.001733627	0.026209357
"180,194-E,R"	12	"['sp|Q9EPH8|PABP1_RAT  ', 'sp|P61286|PABP1_BOVIN', 'sp|Q6BI95|PABP_DEBHA ', 'sp|A5DM21|PABP_PICGU ', 'sp|Q9H361|PABP3_HUMAN', 'sp|P29341|PABP1_MOUSE', 'sp|P20965|PABPA_XENLA', 'sp|A3LXL0|PABP_PICST ', 'sp|Q5R8F7|PABP1_PONAB', 'sp|P11940|PABP1_HUMAN', 'sp|Q5AI15|PABP_CANAL ', 'sp|Q6IP09|PABPB_XENLA']"	493	1.133277923	180-E	0.998266373	194-R	1.128068907	0.007164668	0.249797228	0.001733627	0.060443166
"180,200-R,L"	1	['sp|Q74ZS6|PABP_ASHGO ']	73	0.991815171	180-R	1.001866279	200-L	0.990326208	-0.000359261	0.129568976	0.001488963	-0.537000706
"155,161-C,V"	2	"['sp|Q05196|PABP5_ARATH', 'sp|O64380|PABP3_ARATH']"	591	0.925488649	155-C	0.924188721	161-V	1.045318696	-0.0405831	-0.143315687	0.001299928	0.004590583
"189,192-K,K"	1	['sp|P0CB38|PAB4L_HUMAN']	590	0.705617658	189-K	0.761294156	192-K	0.925284516	0.001203963	0.174681605	0.001203963	0.174681653
"151,172-N,Q"	2	"['sp|P42731|PABP2_ARATH', 'sp|Q9ZQA8|PABPX_ARATH']"	246	0.717315015	151-N	0.978529947	172-Q	0.73270601	0.000340242	0.35673708	0.000340242	0.356736942
"162,173-H,Y"	1	['sp|Q7S6N6|PABP_NEUCR ']	350	0.968491478	162-H	1.02679722	173-Y	0.96824545	-0.025700259	0.098563019	0.000246028	-0.000943542
"178,181-T,A"	1	['sp|Q05196|PABP5_ARATH']	1082	0.853171877	178-T	0.982946977	181-A	0.867824446	0.000146461	0.101517772	0.000146461	0.101517937
"191,196-M,V"	3	"['sp|Q74ZS6|PABP_ASHGO ', 'sp|O64380|PABP3_ARATH', 'sp|Q6CSV3|PABP_KLULA ']"	614	1.165436671	191-M	1.023319734	196-V	1.049993656	0.090957442	0.858709265	0	0
"184,193-E,D"	14	"['sp|Q9EPH8|PABP1_RAT  ', 'sp|P61286|PABP1_BOVIN', 'sp|Q6BI95|PABP_DEBHA ', 'sp|A5DM21|PABP_PICGU ', 'sp|Q13310|PABP4_HUMAN', 'sp|P42731|PABP2_ARATH', 'sp|P29341|PABP1_MOUSE', 'sp|A3LXL0|PABP_PICST ', 'sp|Q5R8F7|PABP1_PONAB', 'sp|P11940|PABP1_HUMAN', 'sp|Q74ZS6|PABP_ASHGO ', 'sp|Q5AI15|PABP_CANAL ', 'sp|A5DW14|PABP_LODEL ', 'sp|P31209|PABP_SCHPO ']"	1034	1.079502248	184-E	1.064362616	193-D	1.022131157	-0.008415945	0.022862361	0	0
"141,144-T,E"	1	['sp|P0CB38|PAB4L_HUMAN']	775	1.023704057	141-T	1.052043271	144-E	1.056912048	-0.088213151	-0.614296494	0	0
"177,199-A,G"	6	"['sp|Q96DU9|PABP5_HUMAN', 'sp|P60047|PABP5_GORGO', 'sp|P60048|PABP5_HYLLA', 'sp|Q7JGR2|PABP5_MACMU', 'sp|P60049|PABP5_PANTR', 'sp|P60050|PABP5_PONPY']"	287	1.349663467	177-A	1.045686049	199-G	1.099738901	0.19968184	1.705079898	0	0
"178,200-S,R"	1	['sp|Q1ZXC2|PAP1B_DICDI']	272	1.042560617	178-S	1.016407216	200-R	1.133948359	-0.109992677	-0.41178962	0	0
"181,186-D,V"	2	"['sp|Q74ZS6|PABP_ASHGO ', 'sp|Q6CSV3|PABP_KLULA ']"	924	1.043463267	181-D	1.025900382	186-V	1.042199053	-0.025729141	-0.123328539	0	0
"184,200-E,H"	1	['sp|P31209|PABP_SCHPO ']	282	1.232383107	184-E	1.064362616	200-H	1.030841169	0.135194303	1.265854856	0	0
"184,200-E,R"	8	"['sp|Q1ZXC2|PAP1B_DICDI', 'sp|Q9EPH8|PABP1_RAT  ', 'sp|P61286|PABP1_BOVIN', 'sp|P0CB38|PAB4L_HUMAN', 'sp|Q13310|PABP4_HUMAN', 'sp|P29341|PABP1_MOUSE', 'sp|Q5R8F7|PABP1_PONAB', 'sp|P11940|PABP1_HUMAN']"	244	1.043506085	184-E	1.064362616	200-R	1.133948359	-0.163426157	-0.764773283	0	0
"181,191-D,M"	2	"['sp|Q74ZS6|PABP_ASHGO ', 'sp|Q6CSV3|PABP_KLULA ']"	745	1.182412315	181-D	1.025900382	191-M	1.023319734	0.132588208	1.222594278	0	0
"129,143-Y,H"	2	"['sp|Q74ZS6|PABP_ASHGO ', 'sp|Q6CDH3|PABP_YARLI ']"	206	1.356332254	129-Y	1.039766256	143-H	1.003854744	0.312557965	2.885094603	0	0
"185,191-T,V"	1	['sp|Q9ZQA8|PABPX_ARATH']	615	1.100753569	185-T	1.028322362	191-V	1.030155189	0.041421953	0.477279029	0	0
"184,195-E,K"	8	"['sp|Q9EPH8|PABP1_RAT  ', 'sp|P61286|PABP1_BOVIN', 'sp|P0CB38|PAB4L_HUMAN', 'sp|Q13310|PABP4_HUMAN', 'sp|P29341|PABP1_MOUSE', 'sp|Q5R8F7|PABP1_PONAB', 'sp|P11940|PABP1_HUMAN', 'sp|P31209|PABP_SCHPO ']"	759	1.050901569	184-E	1.064362616	195-K	1.072498521	-0.090625762	-0.626008544	0	0
"178,196-S,V"	5	"['sp|P42731|PABP2_ARATH', 'sp|Q6CDH3|PABP_YARLI ', 'sp|O64380|PABP3_ARATH', 'sp|P31209|PABP_SCHPO ', 'sp|Q54BM2|PAP1A_DICDI']"	862	1.05272014	178-S	1.016407216	196-V	1.049993656	-0.014500989	-0.013674455	0	0
"166,175-R,Q"	1	['sp|Q9ZQA8|PABPX_ARATH']	342	1.132991866	166-R	1.039985649	175-Q	1.028297419	0.063577307	0.717239979	0	0
"186,194-V,K"	19	"['sp|A1CRM1|PABP_ASPCL ', 'sp|Q4P8R9|PABP_USTMA ', 'sp|Q1ZXC2|PAP1B_DICDI', 'sp|A2Q848|PABP_ASPNC ', 'sp|P0CP46|PABP_CRYNJ ', 'sp|Q0U1G2|PABP_PHANO ', 'sp|Q5B630|PABP_EMENI ', 'sp|Q2GSX8|PABP_CHAGB ', 'sp|P0CP47|PABP_CRYNB ', 'sp|Q4WK03|PABP_ASPFU ', 'sp|Q6CDH3|PABP_YARLI ', 'sp|A4QUF0|PABP_MAGO7 ', 'sp|Q2UK72|PABP_ASPOR ', 'sp|Q0CR95|PABP_ASPTN ', 'sp|P21187|PABP_DROME ', 'sp|Q1DXH0|PABP_COCIM ', 'sp|Q7S6N6|PABP_NEUCR ', 'sp|P31209|PABP_SCHPO ', 'sp|A1D4K4|PABP_NEOFI ']"	496	1.11182614	186-V	1.042199053	194-K	1.048921589	0.018641053	0.331889901	0	0
"186,194-V,R"	5	"['sp|Q6BI95|PABP_DEBHA ', 'sp|A5DM21|PABP_PICGU ', 'sp|A3LXL0|PABP_PICST ', 'sp|Q5AI15|PABP_CANAL ', 'sp|A5DW14|PABP_LODEL ']"	267	1.179591414	186-V	1.042199053	194-R	1.128068907	0.003919068	0.373588441	0	0
"166,174-R,K"	1	['sp|Q6CSV3|PABP_KLULA ']	287	1.052202879	166-R	1.039985649	174-K	1.053700209	-0.043630216	0.032785923	0	0
"180,199-Q,G"	6	"['sp|P42731|PABP2_ARATH', 'sp|Q05196|PABP5_ARATH', 'sp|O64380|PABP3_ARATH', 'sp|Q4VXU2|PAP1L_HUMAN', 'sp|Q1DXH0|PABP_COCIM ', 'sp|A5DW14|PABP_LODEL ']"	275	1.154052089	180-Q	1.012571795	199-G	1.099738901	0.040487497	0.619956899	0	0
"194,196-L,V"	1	['sp|Q6CSV3|PABP_KLULA ']	1089	1.09700769	194-L	1.068201167	196-V	1.049993656	-0.02459676	-0.135214489	0	0
"191,194-M,K"	1	['sp|O64380|PABP3_ARATH']	315	1.114768766	191-M	1.023319734	194-K	1.048921589	0.041386605	0.590607556	0	0
"184,186-E,V"	9	"['sp|Q1ZXC2|PAP1B_DICDI', 'sp|Q6BI95|PABP_DEBHA ', 'sp|A5DM21|PABP_PICGU ', 'sp|A3LXL0|PABP_PICST ', 'sp|Q74ZS6|PABP_ASHGO ', 'sp|Q6CSV3|PABP_KLULA ', 'sp|Q5AI15|PABP_CANAL ', 'sp|A5DW14|PABP_LODEL ', 'sp|P31209|PABP_SCHPO ']"	1003	1.051508667	184-E	1.064362616	186-V	1.042199053	-0.057769044	-0.431465375	0	0
"180,195-Q,K"	2	"['sp|Q4VXU2|PAP1L_HUMAN', 'sp|Q1DXH0|PABP_COCIM ']"	746	1.15979888	180-Q	1.012571795	195-K	1.072498521	0.073817128	0.737985051	0	0
"177,199-D,G"	1	['sp|Q9ZQA8|PABPX_ARATH']	265	1.133850589	177-D	1.015404036	199-G	1.099738901	0.017171271	0.465576814	0	0
"191,199-M,G"	1	['sp|O64380|PABP3_ARATH']	228	1.111442001	191-M	1.023319734	199-G	1.099738901	-0.013942519	0.271528702	0	0
"143,144-F,E"	1	['sp|O64380|PABP3_ARATH']	537	1.134824283	143-F	1.004412883	144-E	1.056912048	0.073248206	0.723818285	0	0
"194,196-R,V"	24	"['sp|Q96DU9|PABP5_HUMAN', 'sp|Q9EPH8|PABP1_RAT  ', 'sp|P61286|PABP1_BOVIN', 'sp|P60047|PABP5_GORGO', 'sp|Q6BI95|PABP_DEBHA ', 'sp|P60048|PABP5_HYLLA', 'sp|A5DM21|PABP_PICGU ', 'sp|Q13310|PABP4_HUMAN', 'sp|Q9H361|PABP3_HUMAN', 'sp|P29341|PABP1_MOUSE', 'sp|P20965|PABPA_XENLA', 'sp|A3LXL0|PABP_PICST ', 'sp|Q5R8F7|PABP1_PONAB', 'sp|P11940|PABP1_HUMAN', 'sp|Q7JGR2|PABP5_MACMU', 'sp|P60049|PABP5_PANTR', 'sp|Q6DEY7|EPAB_XENTR ', 'sp|Q4VXU2|PAP1L_HUMAN', 'sp|P60050|PABP5_PONPY', 'sp|Q5AI15|PABP_CANAL ', 'sp|Q6IP09|PABPB_XENLA', 'sp|Q6GR16|EPABB_XENLA', 'sp|A5DW14|PABP_LODEL ', 'sp|Q98SP8|EPABA_XENLA']"	562	1.131557576	194-R	1.128068907	196-V	1.049993656	-0.05290762	-0.221849884	0	0
"129,141-Y,S"	1	['sp|Q74ZS6|PABP_ASHGO ']	248	1.04781303	129-Y	1.039766256	141-S	1.063916034	-0.058410962	-0.045806861	0	0
"194,200-K,R"	1	['sp|Q1ZXC2|PAP1B_DICDI']	117	1.815219561	194-K	1.048921589	200-R	1.133948359	0.625796647	4.403359781	0	0
"181,184-D,E"	2	"['sp|Q74ZS6|PABP_ASHGO ', 'sp|Q6CSV3|PABP_KLULA ']"	2960	1.068507726	181-D	1.025900382	184-E	1.064362616	-0.023422289	-0.140608642	0	0
"145,148-A,M"	1	['sp|Q8SR30|PABP_ENCCU ']	374	1.165184353	145-A	1.042326875	148-M	1.019467233	0.102566258	0.967862925	0	0
"177,184-D,E"	1	['sp|Q1ZXC2|PAP1B_DICDI']	616	1.128350766	177-D	1.015404036	184-E	1.064362616	0.04759267	0.524724095	0	0
"134,144-D,E"	3	"['sp|P0CB38|PAB4L_HUMAN', 'sp|Q05196|PABP5_ARATH', 'sp|O64380|PABP3_ARATH']"	414	1.263682851	134-D	1.064959529	144-E	1.056912048	0.138114294	1.203942371	0	0
"180,191-Q,M"	1	['sp|O64380|PABP3_ARATH']	433	1.223429592	180-Q	1.012571795	191-M	1.023319734	0.187244892	1.545957138	0	0
"134,143-D,H"	18	"['sp|A1CRM1|PABP_ASPCL ', 'sp|Q4P8R9|PABP_USTMA ', 'sp|A2Q848|PABP_ASPNC ', 'sp|P0CP46|PABP_CRYNJ ', 'sp|Q0U1G2|PABP_PHANO ', 'sp|Q5B630|PABP_EMENI ', 'sp|P42731|PABP2_ARATH', 'sp|Q2GSX8|PABP_CHAGB ', 'sp|P0CP47|PABP_CRYNB ', 'sp|Q4WK03|PABP_ASPFU ', 'sp|Q6CDH3|PABP_YARLI ', 'sp|A4QUF0|PABP_MAGO7 ', 'sp|Q2UK72|PABP_ASPOR ', 'sp|Q0CR95|PABP_ASPTN ', 'sp|Q1DXH0|PABP_COCIM ', 'sp|Q7S6N6|PABP_NEUCR ', 'sp|P31209|PABP_SCHPO ', 'sp|A1D4K4|PABP_NEOFI ']"	408	1.237175735	134-D	1.064959529	143-H	1.003854744	0.168111059	1.414596029	0	0
"134,143-D,F"	7	"['sp|Q96DU9|PABP5_HUMAN', 'sp|P60047|PABP5_GORGO', 'sp|P60048|PABP5_HYLLA', 'sp|Q7JGR2|PABP5_MACMU', 'sp|P60049|PABP5_PANTR', 'sp|O64380|PABP3_ARATH', 'sp|P60050|PABP5_PONPY']"	265	1.132456867	134-D	1.064959529	143-F	1.004412883	0.062797796	0.778697942	0	0
"180,196-Q,V"	6	"['sp|P42731|PABP2_ARATH', 'sp|Q05196|PABP5_ARATH', 'sp|O64380|PABP3_ARATH', 'sp|Q4VXU2|PAP1L_HUMAN', 'sp|Q1DXH0|PABP_COCIM ', 'sp|A5DW14|PABP_LODEL ']"	989	1.207928588	180-Q	1.012571795	196-V	1.049993656	0.144734628	1.435162297	0	0
"180,196-R,V"	1	['sp|Q74ZS6|PABP_ASHGO ']	921	1.027208938	180-R	1.001866279	196-V	1.049993656	-0.0247443	-0.114002112	0	0
"180,193-R,D"	1	['sp|Q74ZS6|PABP_ASHGO ']	470	1.050093105	180-R	1.001866279	193-D	1.022131157	0.026054367	0.393729064	0	0
"135,143-A,H"	5	"['sp|Q4P8R9|PABP_USTMA ', 'sp|Q4WK03|PABP_ASPFU ', 'sp|Q0CR95|PABP_ASPTN ', 'sp|Q7S6N6|PABP_NEUCR ', 'sp|A1D4K4|PABP_NEOFI ']"	340	1.187012345	135-A	1.02701377	143-H	1.003854744	0.1560397	1.35285408	0	0
"178,194-S,K"	5	"['sp|Q1ZXC2|PAP1B_DICDI', 'sp|P42731|PABP2_ARATH', 'sp|Q6CDH3|PABP_YARLI ', 'sp|O64380|PABP3_ARATH', 'sp|P31209|PABP_SCHPO ']"	617	1.290806455	178-S	1.016407216	194-K	1.048921589	0.224674983	1.890032668	0	0
"194,195-K,K"	18	"['sp|A1CRM1|PABP_ASPCL ', 'sp|Q4P8R9|PABP_USTMA ', 'sp|A2Q848|PABP_ASPNC ', 'sp|P0CP46|PABP_CRYNJ ', 'sp|Q0U1G2|PABP_PHANO ', 'sp|Q5B630|PABP_EMENI ', 'sp|Q2GSX8|PABP_CHAGB ', 'sp|P0CP47|PABP_CRYNB ', 'sp|Q4WK03|PABP_ASPFU ', 'sp|Q6CDH3|PABP_YARLI ', 'sp|A4QUF0|PABP_MAGO7 ', 'sp|Q2UK72|PABP_ASPOR ', 'sp|Q0CR95|PABP_ASPTN ', 'sp|P21187|PABP_DROME ', 'sp|Q1DXH0|PABP_COCIM ', 'sp|Q7S6N6|PABP_NEUCR ', 'sp|P31209|PABP_SCHPO ', 'sp|A1D4K4|PABP_NEOFI ']"	148	1.059946619	194-K	1.048921589	195-K	1.072498521	-0.065020234	-0.173363266	0	0
"143,147-H,T"	1	['sp|Q6BI95|PABP_DEBHA ']	167	1.253089102	143-H	1.003854744	147-T	1.026427831	0.222704654	2.629177184	0	0
"135,144-A,E"	2	"['sp|Q05196|PABP5_ARATH', 'sp|O64380|PABP3_ARATH']"	434	1.057085711	135-A	1.02701377	144-E	1.056912048	-0.028377515	0.026551575	0	0
"184,194-E,R"	11	"['sp|Q9EPH8|PABP1_RAT  ', 'sp|P61286|PABP1_BOVIN', 'sp|Q6BI95|PABP_DEBHA ', 'sp|A5DM21|PABP_PICGU ', 'sp|Q13310|PABP4_HUMAN', 'sp|P29341|PABP1_MOUSE', 'sp|A3LXL0|PABP_PICST ', 'sp|Q5R8F7|PABP1_PONAB', 'sp|P11940|PABP1_HUMAN', 'sp|Q5AI15|PABP_CANAL ', 'sp|A5DW14|PABP_LODEL ']"	703	1.304549685	184-E	1.064362616	194-R	1.128068907	0.103875312	0.975538827	0	0
"184,194-E,L"	1	['sp|Q6CSV3|PABP_KLULA ']	1201	1.183599137	184-E	1.064362616	194-L	1.068201167	0.046645748	0.563432893	0	0
"178,199-S,G"	6	"['sp|Q6FKG4|PABP_CANGA ', 'sp|P42731|PABP2_ARATH', 'sp|Q6CDH3|PABP_YARLI ', 'sp|O64380|PABP3_ARATH', 'sp|P31209|PABP_SCHPO ', 'sp|Q54BM2|PAP1A_DICDI']"	58	1.477177596	178-S	1.016407216	199-G	1.099738901	0.359395041	1.397830511	0	0
"177,185-D,T"	1	['sp|Q9ZQA8|PABPX_ARATH']	1166	1.07216978	177-D	1.015404036	185-T	1.028322362	0.028007103	0.374319591	0	0
"177,200-A,R"	6	"['sp|Q96DU9|PABP5_HUMAN', 'sp|P60047|PABP5_GORGO', 'sp|P60048|PABP5_HYLLA', 'sp|Q7JGR2|PABP5_MACMU', 'sp|P60049|PABP5_PANTR', 'sp|P60050|PABP5_PONPY']"	289	1.390428777	177-A	1.045686049	200-R	1.133948359	0.204674798	1.73766903	0	0
"135,143-A,F"	1	['sp|O64380|PABP3_ARATH']	290	1.00707718	135-A	1.02701377	143-F	1.004412883	-0.024468682	0.16194832	0	0
"184,196-E,V"	16	"['sp|Q9EPH8|PABP1_RAT  ', 'sp|P61286|PABP1_BOVIN', 'sp|P0CB38|PAB4L_HUMAN', 'sp|Q6BI95|PABP_DEBHA ', 'sp|A5DM21|PABP_PICGU ', 'sp|Q13310|PABP4_HUMAN', 'sp|P42731|PABP2_ARATH', 'sp|P29341|PABP1_MOUSE', 'sp|A3LXL0|PABP_PICST ', 'sp|Q5R8F7|PABP1_PONAB', 'sp|P11940|PABP1_HUMAN', 'sp|Q74ZS6|PABP_ASHGO ', 'sp|Q6CSV3|PABP_KLULA ', 'sp|Q5AI15|PABP_CANAL ', 'sp|A5DW14|PABP_LODEL ', 'sp|P31209|PABP_SCHPO ']"	716	1.240415399	184-E	1.064362616	196-V	1.049993656	0.122841404	1.132777031	0	0
"129,134-Y,D"	1	['sp|Q6CDH3|PABP_YARLI ']	179	1.233318466	129-Y	1.039766256	134-D	1.064959529	0.126009483	1.637587242	0	0
"141,144-S,E"	1	['sp|Q74ZS6|PABP_ASHGO ']	622	1.332821275	141-S	1.063916034	144-E	1.056912048	0.208355601	1.767180858	0	0
"181,193-D,D"	1	['sp|Q74ZS6|PABP_ASHGO ']	1403	1.230791022	181-D	1.025900382	193-D	1.022131157	0.182186277	2.041176032	0	0
"185,194-T,R"	4	"['sp|Q6DEY7|EPAB_XENTR ', 'sp|Q4VXU2|PAP1L_HUMAN', 'sp|Q6GR16|EPABB_XENLA', 'sp|Q98SP8|EPABA_XENLA']"	516	1.150582484	185-T	1.028322362	194-R	1.128068907	-0.009435999	0.120727011	0	0
"185,194-T,K"	1	['sp|Q9ZQA8|PABPX_ARATH']	439	1.388127042	185-T	1.028322362	194-K	1.048921589	0.309497516	2.408894386	0	0
"178,180-S,Q"	2	"['sp|P42731|PABP2_ARATH', 'sp|O64380|PABP3_ARATH']"	1138	1.083704784	178-S	1.016407216	180-Q	1.012571795	0.054519506	0.629872757	0	0
"186,193-V,D"	19	"['sp|A1CRM1|PABP_ASPCL ', 'sp|Q4P8R9|PABP_USTMA ', 'sp|A2Q848|PABP_ASPNC ', 'sp|P0CP46|PABP_CRYNJ ', 'sp|Q6BI95|PABP_DEBHA ', 'sp|A5DM21|PABP_PICGU ', 'sp|Q5B630|PABP_EMENI ', 'sp|A3LXL0|PABP_PICST ', 'sp|Q74ZS6|PABP_ASHGO ', 'sp|P0CP47|PABP_CRYNB ', 'sp|Q4WK03|PABP_ASPFU ', 'sp|Q6CDH3|PABP_YARLI ', 'sp|Q2UK72|PABP_ASPOR ', 'sp|Q5AI15|PABP_CANAL ', 'sp|Q0CR95|PABP_ASPTN ', 'sp|Q1DXH0|PABP_COCIM ', 'sp|A5DW14|PABP_LODEL ', 'sp|P31209|PABP_SCHPO ', 'sp|A1D4K4|PABP_NEOFI ']"	256	1.117148065	186-V	1.042199053	193-D	1.022131157	0.051883941	0.706855896	0	0
"143,144-H,E"	2	"['sp|Q74ZS6|PABP_ASHGO ', 'sp|Q6CSV3|PABP_KLULA ']"	872	1.108936165	143-H	1.003854744	144-E	1.056912048	0.047949992	0.531986374	0	0
"178,195-S,K"	3	"['sp|Q6CDH3|PABP_YARLI ', 'sp|P31209|PABP_SCHPO ', 'sp|Q54BM2|PAP1A_DICDI']"	208	1.827467137	178-S	1.016407216	195-K	1.072498521	0.737371901	6.178376271	0	0
"135,143-T,H"	1	['sp|Q1DXH0|PABP_COCIM ']	319	1.027261977	135-T	1.059721172	143-H	1.003854744	-0.03654415	0.051977155	0	0
"191,194-M,L"	1	['sp|Q6CSV3|PABP_KLULA ']	355	1.281490391	191-M	1.023319734	194-L	1.068201167	0.188379057	1.564275476	0	0
"169,174-A,Q"	1	['sp|P0CB38|PAB4L_HUMAN']	191	1.063563635	169-A	1.044262046	174-Q	1.007713577	0.011246593	0.539308962	0	0
"185,195-T,K"	4	"['sp|Q6DEY7|EPAB_XENTR ', 'sp|Q4VXU2|PAP1L_HUMAN', 'sp|Q6GR16|EPABB_XENLA', 'sp|Q98SP8|EPABA_XENLA']"	369	1.288463774	185-T	1.028322362	195-K	1.072498521	0.185589562	1.540889887	0	0
"180,193-Q,D"	6	"['sp|P42731|PABP2_ARATH', 'sp|Q05196|PABP5_ARATH', 'sp|O64380|PABP3_ARATH', 'sp|Q4VXU2|PAP1L_HUMAN', 'sp|Q1DXH0|PABP_COCIM ', 'sp|A5DW14|PABP_LODEL ']"	802	1.104394026	180-Q	1.012571795	193-D	1.022131157	0.069412846	0.708906251	0	0
"186,200-V,R"	1	['sp|Q1ZXC2|PAP1B_DICDI']	240	1.307267497	186-V	1.042199053	200-R	1.133948359	0.125467591	1.222858649	0	0
"181,196-D,V"	2	"['sp|Q74ZS6|PABP_ASHGO ', 'sp|Q6CSV3|PABP_KLULA ']"	1726	1.184336112	181-D	1.025900382	196-V	1.049993656	0.107147218	1.385538486	0	0
"194,199-R,G"	24	"['sp|Q96DU9|PABP5_HUMAN', 'sp|Q9EPH8|PABP1_RAT  ', 'sp|P61286|PABP1_BOVIN', 'sp|P60047|PABP5_GORGO', 'sp|Q6BI95|PABP_DEBHA ', 'sp|P60048|PABP5_HYLLA', 'sp|A5DM21|PABP_PICGU ', 'sp|Q13310|PABP4_HUMAN', 'sp|Q9H361|PABP3_HUMAN', 'sp|P29341|PABP1_MOUSE', 'sp|P20965|PABPA_XENLA', 'sp|A3LXL0|PABP_PICST ', 'sp|Q5R8F7|PABP1_PONAB', 'sp|P11940|PABP1_HUMAN', 'sp|Q7JGR2|PABP5_MACMU', 'sp|P60049|PABP5_PANTR', 'sp|Q6DEY7|EPAB_XENTR ', 'sp|Q4VXU2|PAP1L_HUMAN', 'sp|P60050|PABP5_PONPY', 'sp|Q5AI15|PABP_CANAL ', 'sp|Q6IP09|PABPB_XENLA', 'sp|Q6GR16|EPABB_XENLA', 'sp|A5DW14|PABP_LODEL ', 'sp|Q98SP8|EPABA_XENLA']"	124	1.430533414	194-R	1.128068907	199-G	1.099738901	0.189952155	1.666571339	0	0
"178,193-S,D"	4	"['sp|P42731|PABP2_ARATH', 'sp|Q6CDH3|PABP_YARLI ', 'sp|O64380|PABP3_ARATH', 'sp|P31209|PABP_SCHPO ']"	699	1.072054296	178-S	1.016407216	193-D	1.022131157	0.033152812	0.404725665	0	0
"134,135-D,S"	4	"['sp|A1CRM1|PABP_ASPCL ', 'sp|A2Q848|PABP_ASPNC ', 'sp|Q5B630|PABP_EMENI ', 'sp|Q2UK72|PABP_ASPOR ']"	275	1.053646389	134-D	1.064959529	135-S	1.024196828	-0.037081782	0.087002657	0	0
"134,135-D,A"	7	"['sp|Q4P8R9|PABP_USTMA ', 'sp|Q4WK03|PABP_ASPFU ', 'sp|Q05196|PABP5_ARATH', 'sp|O64380|PABP3_ARATH', 'sp|Q0CR95|PABP_ASPTN ', 'sp|Q7S6N6|PABP_NEUCR ', 'sp|A1D4K4|PABP_NEOFI ']"	271	1.332255106	134-D	1.064959529	135-A	1.02701377	0.238527005	1.982628779	0	0
"184,199-E,G"	14	"['sp|Q9EPH8|PABP1_RAT  ', 'sp|P61286|PABP1_BOVIN', 'sp|P0CB38|PAB4L_HUMAN', 'sp|Q6BI95|PABP_DEBHA ', 'sp|A5DM21|PABP_PICGU ', 'sp|Q13310|PABP4_HUMAN', 'sp|P42731|PABP2_ARATH', 'sp|P29341|PABP1_MOUSE', 'sp|A3LXL0|PABP_PICST ', 'sp|Q5R8F7|PABP1_PONAB', 'sp|P11940|PABP1_HUMAN', 'sp|Q5AI15|PABP_CANAL ', 'sp|A5DW14|PABP_LODEL ', 'sp|P31209|PABP_SCHPO ']"	210	1.562974765	184-E	1.064362616	199-G	1.099738901	0.392453791	3.438717175	0	0
"194,199-K,G"	22	"['sp|A1CRM1|PABP_ASPCL ', 'sp|Q4P8R9|PABP_USTMA ', 'sp|A2Q848|PABP_ASPNC ', 'sp|P0CP46|PABP_CRYNJ ', 'sp|Q0U1G2|PABP_PHANO ', 'sp|Q5B630|PABP_EMENI ', 'sp|P42731|PABP2_ARATH', 'sp|Q2GSX8|PABP_CHAGB ', 'sp|P0CP47|PABP_CRYNB ', 'sp|Q4WK03|PABP_ASPFU ', 'sp|Q6CDH3|PABP_YARLI ', 'sp|Q05196|PABP5_ARATH', 'sp|O64380|PABP3_ARATH', 'sp|A4QUF0|PABP_MAGO7 ', 'sp|Q2UK72|PABP_ASPOR ', 'sp|Q0CR95|PABP_ASPTN ', 'sp|P21187|PABP_DROME ', 'sp|Q1DXH0|PABP_COCIM ', 'sp|Q7S6N6|PABP_NEUCR ', 'sp|P31209|PABP_SCHPO ', 'sp|Q9ZQA8|PABPX_ARATH', 'sp|A1D4K4|PABP_NEOFI ']"	97	1.281350219	194-K	1.048921589	199-G	1.099738901	0.127810343	0.869047984	0	0
"177,193-D,D"	1	['sp|Q9ZQA8|PABPX_ARATH']	894	1.09197667	177-D	1.015404036	193-D	1.022131157	0.054100568	0.58846253	0	0
"191,193-V,D"	1	['sp|Q9ZQA8|PABPX_ARATH']	317	1.111542176	191-V	1.030155189	193-D	1.022131157	0.058588461	0.706637311	0	0
"186,191-V,M"	2	"['sp|Q74ZS6|PABP_ASHGO ', 'sp|Q6CSV3|PABP_KLULA ']"	451	1.056873262	186-V	1.042199053	191-M	1.023319734	-0.009629596	0.148598003	0	0
"162,166-H,R"	3	"['sp|Q6DEY7|EPAB_XENTR ', 'sp|Q4VXU2|PAP1L_HUMAN', 'sp|Q98SP8|EPABA_XENLA']"	458	1.02212465	162-H	1.02679722	166-R	1.039985649	-0.045729722	-0.112264893	0	0
"193,196-D,V"	34	"['sp|A1CRM1|PABP_ASPCL ', 'sp|Q4P8R9|PABP_USTMA ', 'sp|Q9EPH8|PABP1_RAT  ', 'sp|P61286|PABP1_BOVIN', 'sp|A2Q848|PABP_ASPNC ', 'sp|P0CP46|PABP_CRYNJ ', 'sp|Q6BI95|PABP_DEBHA ', 'sp|A5DM21|PABP_PICGU ', 'sp|Q5B630|PABP_EMENI ', 'sp|Q13310|PABP4_HUMAN', 'sp|P42731|PABP2_ARATH', 'sp|P29341|PABP1_MOUSE', 'sp|P20965|PABPA_XENLA', 'sp|A3LXL0|PABP_PICST ', 'sp|Q5R8F7|PABP1_PONAB', 'sp|P11940|PABP1_HUMAN', 'sp|Q74ZS6|PABP_ASHGO ', 'sp|P0CP47|PABP_CRYNB ', 'sp|Q4WK03|PABP_ASPFU ', 'sp|Q6CDH3|PABP_YARLI ', 'sp|Q05196|PABP5_ARATH', 'sp|O64380|PABP3_ARATH', 'sp|Q6DEY7|EPAB_XENTR ', 'sp|Q4VXU2|PAP1L_HUMAN', 'sp|Q2UK72|PABP_ASPOR ', 'sp|Q5AI15|PABP_CANAL ', 'sp|Q0CR95|PABP_ASPTN ', 'sp|Q1DXH0|PABP_COCIM ', 'sp|Q6IP09|PABPB_XENLA', 'sp|Q6GR16|EPABB_XENLA', 'sp|A5DW14|PABP_LODEL ', 'sp|P31209|PABP_SCHPO ', 'sp|A1D4K4|PABP_NEOFI ', 'sp|Q98SP8|EPABA_XENLA']"	594	1.058409271	193-D	1.022131157	196-V	1.049993656	-0.01482196	0.051463242	0	0
"193,194-D,K"	17	"['sp|A1CRM1|PABP_ASPCL ', 'sp|Q4P8R9|PABP_USTMA ', 'sp|A2Q848|PABP_ASPNC ', 'sp|P0CP46|PABP_CRYNJ ', 'sp|Q5B630|PABP_EMENI ', 'sp|P42731|PABP2_ARATH', 'sp|P0CP47|PABP_CRYNB ', 'sp|Q4WK03|PABP_ASPFU ', 'sp|Q6CDH3|PABP_YARLI ', 'sp|Q05196|PABP5_ARATH', 'sp|O64380|PABP3_ARATH', 'sp|Q2UK72|PABP_ASPOR ', 'sp|Q0CR95|PABP_ASPTN ', 'sp|Q1DXH0|PABP_COCIM ', 'sp|P31209|PABP_SCHPO ', 'sp|Q9ZQA8|PABPX_ARATH', 'sp|A1D4K4|PABP_NEOFI ']"	485	1.156947285	193-D	1.022131157	194-K	1.048921589	0.084811848	0.811976989	0	0
"193,195-D,K"	25	"['sp|A1CRM1|PABP_ASPCL ', 'sp|Q4P8R9|PABP_USTMA ', 'sp|Q9EPH8|PABP1_RAT  ', 'sp|P61286|PABP1_BOVIN', 'sp|A2Q848|PABP_ASPNC ', 'sp|P0CP46|PABP_CRYNJ ', 'sp|Q5B630|PABP_EMENI ', 'sp|Q13310|PABP4_HUMAN', 'sp|P29341|PABP1_MOUSE', 'sp|P20965|PABPA_XENLA', 'sp|Q5R8F7|PABP1_PONAB', 'sp|P11940|PABP1_HUMAN', 'sp|P0CP47|PABP_CRYNB ', 'sp|Q4WK03|PABP_ASPFU ', 'sp|Q6CDH3|PABP_YARLI ', 'sp|Q6DEY7|EPAB_XENTR ', 'sp|Q4VXU2|PAP1L_HUMAN', 'sp|Q2UK72|PABP_ASPOR ', 'sp|Q0CR95|PABP_ASPTN ', 'sp|Q1DXH0|PABP_COCIM ', 'sp|Q6IP09|PABPB_XENLA', 'sp|Q6GR16|EPABB_XENLA', 'sp|P31209|PABP_SCHPO ', 'sp|A1D4K4|PABP_NEOFI ', 'sp|Q98SP8|EPABA_XENLA']"	145	1.165097822	193-D	1.022131157	195-K	1.072498521	0.068863668	1.031925328	0	0
"180,184-R,E"	1	['sp|Q74ZS6|PABP_ASHGO ']	1287	1.125136092	180-R	1.001866279	184-E	1.064362616	0.058787079	0.703323059	0	0
"141,143-S,H"	1	['sp|Q74ZS6|PABP_ASHGO ']	570	1.093330509	141-S	1.063916034	143-H	1.003854744	0.025313351	0.362011283	0	0
"177,186-D,V"	1	['sp|Q1ZXC2|PAP1B_DICDI']	391	1.302380996	177-D	1.015404036	186-V	1.042199053	0.244127871	1.94446909	0	0
"191,194-V,K"	1	['sp|Q9ZQA8|PABPX_ARATH']	216	1.206708458	191-V	1.030155189	194-K	1.048921589	0.126156441	1.335138674	0	0
"194,200-R,R"	14	"['sp|Q96DU9|PABP5_HUMAN', 'sp|Q9EPH8|PABP1_RAT  ', 'sp|P61286|PABP1_BOVIN', 'sp|P60047|PABP5_GORGO', 'sp|P60048|PABP5_HYLLA', 'sp|Q13310|PABP4_HUMAN', 'sp|P29341|PABP1_MOUSE', 'sp|P20965|PABPA_XENLA', 'sp|Q5R8F7|PABP1_PONAB', 'sp|P11940|PABP1_HUMAN', 'sp|Q7JGR2|PABP5_MACMU', 'sp|P60049|PABP5_PANTR', 'sp|P60050|PABP5_PONPY', 'sp|Q6IP09|PABPB_XENLA']"	182	1.332683517	194-R	1.128068907	200-R	1.133948359	0.053511632	0.949964542	0	0
"194,200-R,H"	4	"['sp|Q6DEY7|EPAB_XENTR ', 'sp|Q4VXU2|PAP1L_HUMAN', 'sp|Q6GR16|EPABB_XENLA', 'sp|Q98SP8|EPABA_XENLA']"	47	1.822900012	194-R	1.128068907	200-H	1.030841169	0.660040141	2.254506507	0	0
"194,195-R,K"	13	"['sp|Q9EPH8|PABP1_RAT  ', 'sp|P61286|PABP1_BOVIN', 'sp|Q13310|PABP4_HUMAN', 'sp|Q9H361|PABP3_HUMAN', 'sp|P29341|PABP1_MOUSE', 'sp|P20965|PABPA_XENLA', 'sp|Q5R8F7|PABP1_PONAB', 'sp|P11940|PABP1_HUMAN', 'sp|Q6DEY7|EPAB_XENTR ', 'sp|Q4VXU2|PAP1L_HUMAN', 'sp|Q6IP09|PABPB_XENLA', 'sp|Q6GR16|EPABB_XENLA', 'sp|Q98SP8|EPABA_XENLA']"	765	1.238256392	194-R	1.128068907	195-K	1.072498521	0.028404158	0.362316426	0	0
"177,194-A,R"	6	"['sp|Q96DU9|PABP5_HUMAN', 'sp|P60047|PABP5_GORGO', 'sp|P60048|PABP5_HYLLA', 'sp|Q7JGR2|PABP5_MACMU', 'sp|P60049|PABP5_PANTR', 'sp|P60050|PABP5_PONPY']"	511	1.164202094	177-A	1.045686049	194-R	1.128068907	-0.015403825	0.079127926	0	0
"196,200-V,H"	21	"['sp|A1CRM1|PABP_ASPCL ', 'sp|Q4P8R9|PABP_USTMA ', 'sp|A2Q848|PABP_ASPNC ', 'sp|P0CP46|PABP_CRYNJ ', 'sp|Q0U1G2|PABP_PHANO ', 'sp|Q5B630|PABP_EMENI ', 'sp|P0CP47|PABP_CRYNB ', 'sp|Q4WK03|PABP_ASPFU ', 'sp|Q05196|PABP5_ARATH', 'sp|O64380|PABP3_ARATH', 'sp|Q6DEY7|EPAB_XENTR ', 'sp|Q4VXU2|PAP1L_HUMAN', 'sp|A4QUF0|PABP_MAGO7 ', 'sp|Q2UK72|PABP_ASPOR ', 'sp|Q0CR95|PABP_ASPTN ', 'sp|Q1DXH0|PABP_COCIM ', 'sp|Q7S6N6|PABP_NEUCR ', 'sp|Q6GR16|EPABB_XENLA', 'sp|P31209|PABP_SCHPO ', 'sp|A1D4K4|PABP_NEOFI ', 'sp|Q98SP8|EPABA_XENLA']"	178	1.077902499	196-V	1.049993656	200-H	1.030841169	-0.004474189	0.423245197	0	0
"135,143-S,H"	4	"['sp|A1CRM1|PABP_ASPCL ', 'sp|A2Q848|PABP_ASPNC ', 'sp|Q5B630|PABP_EMENI ', 'sp|Q2UK72|PABP_ASPOR ']"	209	1.067290098	135-S	1.024196828	143-H	1.003854744	0.039145253	0.707456394	0	0
"178,186-S,V"	4	"['sp|Q1ZXC2|PAP1B_DICDI', 'sp|Q6CDH3|PABP_YARLI ', 'sp|P31209|PABP_SCHPO ', 'sp|Q54BM2|PAP1A_DICDI']"	398	1.346177275	178-S	1.016407216	186-V	1.042199053	0.286878638	2.241794623	0	0
"193,200-D,H"	18	"['sp|A1CRM1|PABP_ASPCL ', 'sp|Q4P8R9|PABP_USTMA ', 'sp|A2Q848|PABP_ASPNC ', 'sp|P0CP46|PABP_CRYNJ ', 'sp|Q5B630|PABP_EMENI ', 'sp|P0CP47|PABP_CRYNB ', 'sp|Q4WK03|PABP_ASPFU ', 'sp|Q05196|PABP5_ARATH', 'sp|O64380|PABP3_ARATH', 'sp|Q6DEY7|EPAB_XENTR ', 'sp|Q4VXU2|PAP1L_HUMAN', 'sp|Q2UK72|PABP_ASPOR ', 'sp|Q0CR95|PABP_ASPTN ', 'sp|Q1DXH0|PABP_COCIM ', 'sp|Q6GR16|EPABB_XENLA', 'sp|P31209|PABP_SCHPO ', 'sp|A1D4K4|PABP_NEOFI ', 'sp|Q98SP8|EPABA_XENLA']"	71	1.053745414	193-D	1.022131157	200-H	1.030841169	9.05E-05	0.126956545	0	0
"161,175-V,K"	2	"['sp|Q05196|PABP5_ARATH', 'sp|O64380|PABP3_ARATH']"	324	1.25582623	161-V	1.045318696	175-K	1.038989061	0.16975154	1.462040944	0	0
"180,194-Q,R"	2	"['sp|Q4VXU2|PAP1L_HUMAN', 'sp|A5DW14|PABP_LODEL ']"	1081	1.163173186	180-Q	1.012571795	194-R	1.128068907	0.020922428	0.299575658	0	0
"177,200-D,R"	1	['sp|Q1ZXC2|PAP1B_DICDI']	230	1.138503198	177-D	1.015404036	200-R	1.133948359	-0.012912542	0.276941371	0	0
"177,196-A,V"	6	"['sp|Q96DU9|PABP5_HUMAN', 'sp|P60047|PABP5_GORGO', 'sp|P60048|PABP5_HYLLA', 'sp|Q7JGR2|PABP5_MACMU', 'sp|P60049|PABP5_PANTR', 'sp|P60050|PABP5_PONPY']"	648	1.167602166	177-A	1.045686049	196-V	1.049993656	0.069638447	0.695451972	0	0
"196,200-V,R"	15	"['sp|Q96DU9|PABP5_HUMAN', 'sp|Q9EPH8|PABP1_RAT  ', 'sp|P61286|PABP1_BOVIN', 'sp|P0CB38|PAB4L_HUMAN', 'sp|P60047|PABP5_GORGO', 'sp|P60048|PABP5_HYLLA', 'sp|Q13310|PABP4_HUMAN', 'sp|P29341|PABP1_MOUSE', 'sp|P20965|PABPA_XENLA', 'sp|Q5R8F7|PABP1_PONAB', 'sp|P11940|PABP1_HUMAN', 'sp|Q7JGR2|PABP5_MACMU', 'sp|P60049|PABP5_PANTR', 'sp|P60050|PABP5_PONPY', 'sp|Q6IP09|PABPB_XENLA']"	72	1.307267497	196-V	1.049993656	200-R	1.133948359	0.116628914	0.606323693	0	0
"181,194-D,L"	1	['sp|Q6CSV3|PABP_KLULA ']	2248	1.169133017	181-D	1.025900382	194-L	1.068201167	0.073265031	1.175708486	0	0
"195,196-K,V"	33	"['sp|A1CRM1|PABP_ASPCL ', 'sp|Q4P8R9|PABP_USTMA ', 'sp|Q9EPH8|PABP1_RAT  ', 'sp|P61286|PABP1_BOVIN', 'sp|A2Q848|PABP_ASPNC ', 'sp|P0CB38|PAB4L_HUMAN', 'sp|P0CP46|PABP_CRYNJ ', 'sp|Q0U1G2|PABP_PHANO ', 'sp|Q5B630|PABP_EMENI ', 'sp|Q13310|PABP4_HUMAN', 'sp|Q9H361|PABP3_HUMAN', 'sp|P29341|PABP1_MOUSE', 'sp|P20965|PABPA_XENLA', 'sp|Q5R8F7|PABP1_PONAB', 'sp|P11940|PABP1_HUMAN', 'sp|Q2GSX8|PABP_CHAGB ', 'sp|P0CP47|PABP_CRYNB ', 'sp|Q4WK03|PABP_ASPFU ', 'sp|Q6CDH3|PABP_YARLI ', 'sp|Q6DEY7|EPAB_XENTR ', 'sp|Q4VXU2|PAP1L_HUMAN', 'sp|A4QUF0|PABP_MAGO7 ', 'sp|Q2UK72|PABP_ASPOR ', 'sp|Q0CR95|PABP_ASPTN ', 'sp|P21187|PABP_DROME ', 'sp|Q1DXH0|PABP_COCIM ', 'sp|Q7S6N6|PABP_NEUCR ', 'sp|Q6IP09|PABPB_XENLA', 'sp|Q6GR16|EPABB_XENLA', 'sp|P31209|PABP_SCHPO ', 'sp|A1D4K4|PABP_NEOFI ', 'sp|Q98SP8|EPABA_XENLA', 'sp|Q54BM2|PAP1A_DICDI']"	421	1.031864715	195-K	1.072498521	196-V	1.049993656	-0.094251928	-0.426605894	0	0
"185,196-T,V"	4	"['sp|Q6DEY7|EPAB_XENTR ', 'sp|Q4VXU2|PAP1L_HUMAN', 'sp|Q6GR16|EPABB_XENLA', 'sp|Q98SP8|EPABA_XENLA']"	619	1.025409772	185-T	1.028322362	196-V	1.049993656	-0.054322184	-0.262184609	0	0
"129,144-Y,E"	1	['sp|Q74ZS6|PABP_ASHGO ']	531	1.147647156	129-Y	1.039766256	144-E	1.056912048	0.048705673	0.543386109	0	0
"166,169-R,A"	2	"['sp|P0CP46|PABP_CRYNJ ', 'sp|P0CP47|PABP_CRYNB ']"	377	1.190261564	166-R	1.039985649	169-A	1.044262046	0.104244022	0.978596486	0	0
"186,196-V,V"	26	"['sp|A1CRM1|PABP_ASPCL ', 'sp|Q4P8R9|PABP_USTMA ', 'sp|A2Q848|PABP_ASPNC ', 'sp|P0CP46|PABP_CRYNJ ', 'sp|Q6BI95|PABP_DEBHA ', 'sp|Q0U1G2|PABP_PHANO ', 'sp|A5DM21|PABP_PICGU ', 'sp|Q5B630|PABP_EMENI ', 'sp|A3LXL0|PABP_PICST ', 'sp|Q74ZS6|PABP_ASHGO ', 'sp|Q2GSX8|PABP_CHAGB ', 'sp|P0CP47|PABP_CRYNB ', 'sp|Q4WK03|PABP_ASPFU ', 'sp|Q6CDH3|PABP_YARLI ', 'sp|A4QUF0|PABP_MAGO7 ', 'sp|Q2UK72|PABP_ASPOR ', 'sp|Q6CSV3|PABP_KLULA ', 'sp|Q5AI15|PABP_CANAL ', 'sp|Q0CR95|PABP_ASPTN ', 'sp|P21187|PABP_DROME ', 'sp|Q1DXH0|PABP_COCIM ', 'sp|Q7S6N6|PABP_NEUCR ', 'sp|A5DW14|PABP_LODEL ', 'sp|P31209|PABP_SCHPO ', 'sp|A1D4K4|PABP_NEOFI ', 'sp|Q54BM2|PAP1A_DICDI']"	552	1.158615005	186-V	1.042199053	196-V	1.049993656	0.064312611	0.65646781	0	0
"196,199-V,G"	47	"['sp|A1CRM1|PABP_ASPCL ', 'sp|Q4P8R9|PABP_USTMA ', 'sp|Q96DU9|PABP5_HUMAN', 'sp|Q9EPH8|PABP1_RAT  ', 'sp|P61286|PABP1_BOVIN', 'sp|A2Q848|PABP_ASPNC ', 'sp|P0CB38|PAB4L_HUMAN', 'sp|P60047|PABP5_GORGO', 'sp|P0CP46|PABP_CRYNJ ', 'sp|Q6BI95|PABP_DEBHA ', 'sp|P60048|PABP5_HYLLA', 'sp|Q0U1G2|PABP_PHANO ', 'sp|A5DM21|PABP_PICGU ', 'sp|Q5B630|PABP_EMENI ', 'sp|Q13310|PABP4_HUMAN', 'sp|P42731|PABP2_ARATH', 'sp|Q9H361|PABP3_HUMAN', 'sp|P29341|PABP1_MOUSE', 'sp|P20965|PABPA_XENLA', 'sp|A3LXL0|PABP_PICST ', 'sp|Q5R8F7|PABP1_PONAB', 'sp|P11940|PABP1_HUMAN', 'sp|Q7JGR2|PABP5_MACMU', 'sp|Q2GSX8|PABP_CHAGB ', 'sp|P0CP47|PABP_CRYNB ', 'sp|Q4WK03|PABP_ASPFU ', 'sp|Q6CDH3|PABP_YARLI ', 'sp|Q05196|PABP5_ARATH', 'sp|P60049|PABP5_PANTR', 'sp|O64380|PABP3_ARATH', 'sp|Q6DEY7|EPAB_XENTR ', 'sp|Q4VXU2|PAP1L_HUMAN', 'sp|A4QUF0|PABP_MAGO7 ', 'sp|Q2UK72|PABP_ASPOR ', 'sp|P60050|PABP5_PONPY', 'sp|Q5AI15|PABP_CANAL ', 'sp|Q0CR95|PABP_ASPTN ', 'sp|P21187|PABP_DROME ', 'sp|Q1DXH0|PABP_COCIM ', 'sp|Q7S6N6|PABP_NEUCR ', 'sp|Q6IP09|PABPB_XENLA', 'sp|Q6GR16|EPABB_XENLA', 'sp|A5DW14|PABP_LODEL ', 'sp|P31209|PABP_SCHPO ', 'sp|A1D4K4|PABP_NEOFI ', 'sp|Q98SP8|EPABA_XENLA', 'sp|Q54BM2|PAP1A_DICDI']"	117	1.639885854	196-V	1.049993656	199-G	1.099738901	0.485166984	3.474920098	0	0
"155,172-C,Q"	5	"['sp|P42731|PABP2_ARATH', 'sp|Q05196|PABP5_ARATH', 'sp|Q8SR30|PABP_ENCCU ', 'sp|O64380|PABP3_ARATH', 'sp|Q9ZQA8|PABPX_ARATH']"	434	0.676250613	155-C	0.924188721	172-Q	0.73270601	-0.000908017	0.220111774	-0.000908017	0.220111835
"194,196-K,V"	21	"['sp|A1CRM1|PABP_ASPCL ', 'sp|Q4P8R9|PABP_USTMA ', 'sp|A2Q848|PABP_ASPNC ', 'sp|P0CP46|PABP_CRYNJ ', 'sp|Q0U1G2|PABP_PHANO ', 'sp|Q5B630|PABP_EMENI ', 'sp|P42731|PABP2_ARATH', 'sp|Q2GSX8|PABP_CHAGB ', 'sp|P0CP47|PABP_CRYNB ', 'sp|Q4WK03|PABP_ASPFU ', 'sp|Q6CDH3|PABP_YARLI ', 'sp|Q05196|PABP5_ARATH', 'sp|O64380|PABP3_ARATH', 'sp|A4QUF0|PABP_MAGO7 ', 'sp|Q2UK72|PABP_ASPOR ', 'sp|Q0CR95|PABP_ASPTN ', 'sp|P21187|PABP_DROME ', 'sp|Q1DXH0|PABP_COCIM ', 'sp|Q7S6N6|PABP_NEUCR ', 'sp|P31209|PABP_SCHPO ', 'sp|A1D4K4|PABP_NEOFI ']"	325	0.998783309	194-K	1.048921589	196-V	1.049993656	-0.102577706	-0.406607969	-0.001216691	-0.004822844
"193,200-D,L"	1	['sp|Q74ZS6|PABP_ASHGO ']	88	0.987306921	193-D	1.022131157	200-L	0.990326208	-0.024936352	0.049481833	-0.003019287	0.005991247
"176,187-K,D"	1	['sp|Q8SR30|PABP_ENCCU ']	835	0.869986218	176-K	0.906989159	187-D	0.962531812	-0.003019701	0.089873726	-0.003019701	0.089873716
"177,193-S,D"	1	['sp|Q74ZS6|PABP_ASHGO ']	811	0.946321307	177-S	0.94939709	193-D	1.022131157	-0.02408704	-0.086226508	-0.003075783	-0.011010653
"181,196-K,V"	3	"['sp|Q13310|PABP4_HUMAN', 'sp|P42731|PABP2_ARATH', 'sp|Q54BM2|PAP1A_DICDI']"	844	0.793510894	181-K	0.79810541	196-V	1.049993656	-0.044494723	-0.270128834	-0.004594516	-0.027893448
"128,141-V,T"	1	['sp|P0CB38|PAB4L_HUMAN']	422	0.901867173	128-V	0.90688375	141-T	1.052043271	-0.052213775	-0.132632992	-0.005016577	-0.012743067
"172,174-Q,K"	1	['sp|Q8SR30|PABP_ENCCU ']	325	0.727668015	172-Q	0.73270601	174-K	1.053700209	-0.044384461	-0.007520813	-0.005037995	-0.000853673
"161,172-V,Q"	2	"['sp|Q05196|PABP5_ARATH', 'sp|O64380|PABP3_ARATH']"	732	0.727336655	161-V	1.045318696	172-Q	0.73270601	-0.038574636	-0.184828524	-0.005369355	-0.025727008
"135,147-S,A"	4	"['sp|A1CRM1|PABP_ASPCL ', 'sp|A2Q848|PABP_ASPNC ', 'sp|Q5B630|PABP_EMENI ', 'sp|Q2UK72|PABP_ASPOR ']"	246	0.860022379	135-S	1.024196828	147-A	0.865589756	-0.026511904	0.172974699	-0.005567377	0.036323885
"153,162-V,D"	1	['sp|Q9ZQA8|PABPX_ARATH']	93	0.502064849	153-V	0.512878592	162-D	0.989847862	-0.005606928	0.155240633	-0.005606929	0.155240654
"177,181-S,D"	2	"['sp|Q74ZS6|PABP_ASHGO ', 'sp|Q6CSV3|PABP_KLULA ']"	2710	0.943102773	177-S	0.94939709	181-D	1.025900382	-0.030884065	-0.271709533	-0.006294317	-0.055375675
"186,195-M,Q"	6	"['sp|Q96DU9|PABP5_HUMAN', 'sp|P60047|PABP5_GORGO', 'sp|P60048|PABP5_HYLLA', 'sp|Q7JGR2|PABP5_MACMU', 'sp|P60049|PABP5_PANTR', 'sp|P60050|PABP5_PONPY']"	238	0.669266876	186-M	0.692146915	195-Q	0.976396087	-0.006542663	0.314523711	-0.006542663	0.314523731
"180,197-N,F"	11	"['sp|A1CRM1|PABP_ASPCL ', 'sp|A2Q848|PABP_ASPNC ', 'sp|Q0U1G2|PABP_PHANO ', 'sp|Q5B630|PABP_EMENI ', 'sp|Q4WK03|PABP_ASPFU ', 'sp|Q6DEY7|EPAB_XENTR ', 'sp|Q2UK72|PABP_ASPOR ', 'sp|Q0CR95|PABP_ASPTN ', 'sp|Q6GR16|EPABB_XENLA', 'sp|A1D4K4|PABP_NEOFI ', 'sp|Q98SP8|EPABA_XENLA']"	626	0.844310391	180-N	0.948953542	197-F	0.896740007	-0.006654215	0.103630412	-0.006654215	0.10363041
"136,137-G,V"	1	['sp|Q1ZXC2|PAP1B_DICDI']	683	0.619518317	136-G	0.813717785	137-V	0.770355557	-0.0073337	0.082416511	-0.007333701	0.082416516
"176,194-V,K"	1	['sp|P31209|PABP_SCHPO ']	658	0.960965399	176-V	0.968400431	194-K	1.048921589	-0.05481072	-0.285254599	-0.007435032	-0.038694567
"134,135-D,R"	1	['sp|P21187|PABP_DROME ']	153	0.991995122	134-D	1.064959529	135-R	1.040147459	-0.115719826	-0.65262488	-0.008004878	-0.045145095
"155,164-C,I"	2	"['sp|Q1ZXC2|PAP1B_DICDI', 'sp|Q6BI95|PABP_DEBHA ']"	687	0.863245171	155-C	0.924188721	164-I	0.942820692	-0.008099078	0.075279858	-0.008099078	0.075279862
"181,189-K,L"	1	['sp|Q8SR30|PABP_ENCCU ']	2098	0.789134416	181-K	0.79810541	189-L	1.04303602	-0.043318274	-0.401367248	-0.008970994	-0.083121114
"155,162-C,H"	5	"['sp|Q8SR30|PABP_ENCCU ', 'sp|Q6DEY7|EPAB_XENTR ', 'sp|Q4VXU2|PAP1L_HUMAN', 'sp|Q7S6N6|PABP_NEUCR ', 'sp|Q98SP8|EPABA_XENLA']"	535	0.914685496	155-C	0.924188721	162-H	1.02679722	-0.034268913	-0.069835087	-0.009503225	-0.019366198
"155,158-C,V"	19	"['sp|Q96DU9|PABP5_HUMAN', 'sp|Q9EPH8|PABP1_RAT  ', 'sp|P61286|PABP1_BOVIN', 'sp|P60047|PABP5_GORGO', 'sp|P60048|PABP5_HYLLA', 'sp|Q13310|PABP4_HUMAN', 'sp|Q9H361|PABP3_HUMAN', 'sp|P29341|PABP1_MOUSE', 'sp|P20965|PABPA_XENLA', 'sp|Q5R8F7|PABP1_PONAB', 'sp|P11940|PABP1_HUMAN', 'sp|Q7JGR2|PABP5_MACMU', 'sp|P60049|PABP5_PANTR', 'sp|Q6DEY7|EPAB_XENTR ', 'sp|P60050|PABP5_PONPY', 'sp|Q6IP09|PABPB_XENLA', 'sp|Q6GR16|EPABB_XENLA', 'sp|Q98SP8|EPABA_XENLA', 'sp|Q54BM2|PAP1A_DICDI']"	298	0.870922569	155-C	0.924188721	158-V	0.953042213	-0.009868295	0.255144136	-0.009868295	0.255144133
"134,135-D,H"	1	['sp|Q0U1G2|PABP_PHANO ']	61	0.980168057	134-D	1.064959529	135-H	0.990642162	-0.074825754	-0.171305541	-0.010474105	-0.02397934
"176,195-G,K"	2	"['sp|P0CP46|PABP_CRYNJ ', 'sp|P0CP47|PABP_CRYNB ']"	563	0.89163538	176-G	0.902172873	195-K	1.072498521	-0.075943692	-0.3949307	-0.010537493	-0.054798224
"151,153-N,V"	2	"['sp|P42731|PABP2_ARATH', 'sp|Q9ZQA8|PABPX_ARATH']"	263	0.49110674	151-N	0.978529947	153-V	0.512878592	-0.010760321	0.274890992	-0.010760321	0.274891004
"186,199-M,G"	20	"['sp|Q96DU9|PABP5_HUMAN', 'sp|Q9EPH8|PABP1_RAT  ', 'sp|P61286|PABP1_BOVIN', 'sp|P0CB38|PAB4L_HUMAN', 'sp|P60047|PABP5_GORGO', 'sp|P60048|PABP5_HYLLA', 'sp|Q13310|PABP4_HUMAN', 'sp|Q9H361|PABP3_HUMAN', 'sp|P29341|PABP1_MOUSE', 'sp|P20965|PABPA_XENLA', 'sp|Q5R8F7|PABP1_PONAB', 'sp|P11940|PABP1_HUMAN', 'sp|Q7JGR2|PABP5_MACMU', 'sp|P60049|PABP5_PANTR', 'sp|Q6DEY7|EPAB_XENTR ', 'sp|Q4VXU2|PAP1L_HUMAN', 'sp|P60050|PABP5_PONPY', 'sp|Q6IP09|PABPB_XENLA', 'sp|Q6GR16|EPABB_XENLA', 'sp|Q98SP8|EPABA_XENLA']"	101	0.681013684	186-M	0.692146915	199-G	1.099738901	-0.080167204	-0.231553473	-0.011133231	-0.032157019
"162,168-H,Y"	4	"['sp|Q8SR30|PABP_ENCCU ', 'sp|Q6DEY7|EPAB_XENTR ', 'sp|Q7S6N6|PABP_NEUCR ', 'sp|Q98SP8|EPABA_XENLA']"	48	0.859052518	162-H	1.02679722	168-Y	0.870284839	-0.034553536	-0.031868778	-0.011232321	-0.010359587
"128,135-V,A"	4	"['sp|Q4WK03|PABP_ASPFU ', 'sp|Q05196|PABP5_ARATH', 'sp|Q0CR95|PABP_ASPTN ', 'sp|A1D4K4|PABP_NEOFI ']"	312	0.895527065	128-V	0.90688375	135-A	1.02701377	-0.035855034	0.063431312	-0.011356685	0.020091166
"177,194-D,K"	2	"['sp|Q1ZXC2|PAP1B_DICDI', 'sp|Q9ZQA8|PABPX_ARATH']"	509	0.988600053	177-D	1.015404036	194-K	1.048921589	-0.076479161	-0.365152627	-0.011399947	-0.054429475
"157,158-V,G"	2	"['sp|P0CP46|PABP_CRYNJ ', 'sp|P0CP47|PABP_CRYNB ']"	450	0.760008816	157-V	0.947624659	158-G	0.814387559	-0.011724917	0.134308196	-0.011724917	0.134308195
"177,178-D,S"	1	['sp|Q1ZXC2|PAP1B_DICDI']	530	0.988134851	177-D	1.015404036	178-S	1.016407216	-0.043929138	-0.138629651	-0.011865149	-0.037443518
"177,191-D,V"	1	['sp|Q9ZQA8|PABPX_ARATH']	607	0.988029825	177-D	1.015404036	191-V	1.030155189	-0.057993911	-0.284219371	-0.011970175	-0.058664014
"143,144-F,Y"	6	"['sp|Q96DU9|PABP5_HUMAN', 'sp|P60047|PABP5_GORGO', 'sp|P60048|PABP5_HYLLA', 'sp|Q7JGR2|PABP5_MACMU', 'sp|P60049|PABP5_PANTR', 'sp|P60050|PABP5_PONPY']"	422	0.87462043	143-F	1.004412883	144-Y	0.886877396	-0.016170652	0.120141264	-0.012256966	0.091064194
"134,148-D,A"	38	"['sp|A1CRM1|PABP_ASPCL ', 'sp|Q4P8R9|PABP_USTMA ', 'sp|Q96DU9|PABP5_HUMAN', 'sp|Q9EPH8|PABP1_RAT  ', 'sp|P61286|PABP1_BOVIN', 'sp|A2Q848|PABP_ASPNC ', 'sp|P0CB38|PAB4L_HUMAN', 'sp|P60047|PABP5_GORGO', 'sp|P0CP46|PABP_CRYNJ ', 'sp|P60048|PABP5_HYLLA', 'sp|Q0U1G2|PABP_PHANO ', 'sp|Q5B630|PABP_EMENI ', 'sp|Q13310|PABP4_HUMAN', 'sp|Q9H361|PABP3_HUMAN', 'sp|P29341|PABP1_MOUSE', 'sp|P20965|PABPA_XENLA', 'sp|Q5R8F7|PABP1_PONAB', 'sp|P11940|PABP1_HUMAN', 'sp|Q7JGR2|PABP5_MACMU', 'sp|Q2GSX8|PABP_CHAGB ', 'sp|P0CP47|PABP_CRYNB ', 'sp|Q4WK03|PABP_ASPFU ', 'sp|Q6CDH3|PABP_YARLI ', 'sp|P60049|PABP5_PANTR', 'sp|Q6DEY7|EPAB_XENTR ', 'sp|A4QUF0|PABP_MAGO7 ', 'sp|Q2UK72|PABP_ASPOR ', 'sp|P60050|PABP5_PONPY', 'sp|Q0CR95|PABP_ASPTN ', 'sp|P21187|PABP_DROME ', 'sp|Q1DXH0|PABP_COCIM ', 'sp|Q7S6N6|PABP_NEUCR ', 'sp|Q6IP09|PABPB_XENLA', 'sp|Q6GR16|EPABB_XENLA', 'sp|P31209|PABP_SCHPO ', 'sp|A1D4K4|PABP_NEOFI ', 'sp|Q98SP8|EPABA_XENLA', 'sp|Q54BM2|PAP1A_DICDI']"	203	0.80430236	134-D	1.064959529	148-A	0.816810377	-0.065567634	-0.113740799	-0.012508017	-0.021697776
"155,166-C,L"	1	['sp|Q4P8R9|PABP_USTMA ']	56	0.671360371	155-C	0.924188721	166-L	0.740202334	-0.012726277	0.051478718	-0.012726277	0.051478719
"155,167-C,C"	4	"['sp|Q6BI95|PABP_DEBHA ', 'sp|A5DM21|PABP_PICGU ', 'sp|A3LXL0|PABP_PICST ', 'sp|Q5AI15|PABP_CANAL ']"	438	0.910969471	155-C	0.924188721	167-C	1.121656878	-0.125653164	-0.662633745	-0.01321925	-0.069711903
"128,136-V,G"	1	['sp|Q54BM2|PAP1A_DICDI']	394	0.723739865	128-V	0.90688375	136-G	0.813717785	-0.014207571	0.151232083	-0.014207571	0.151232086
"184,195-E,Q"	1	['sp|P42731|PABP2_ARATH']	631	0.961924492	184-E	1.064362616	195-Q	0.976396087	-0.077315001	-0.446856681	-0.014471595	-0.083641322
"161,164-D,I"	1	['sp|Q6BI95|PABP_DEBHA ']	685	0.92065053	161-D	0.993208092	164-I	0.942820692	-0.01576661	0.01445564	-0.015766611	0.01445564
"181,184-Q,N"	1	['sp|Q4VXU2|PAP1L_HUMAN']	606	0.766638212	181-Q	0.901113459	184-N	0.869828385	-0.017175853	0.029165203	-0.017175853	0.029165202
"140,143-R,F"	6	"['sp|Q96DU9|PABP5_HUMAN', 'sp|P60047|PABP5_GORGO', 'sp|P60048|PABP5_HYLLA', 'sp|Q7JGR2|PABP5_MACMU', 'sp|P60049|PABP5_PANTR', 'sp|P60050|PABP5_PONPY']"	699	0.982028726	140-R	1.046506186	143-F	1.004412883	-0.06909557	-0.41920468	-0.017971274	-0.109032202
"186,195-V,K"	19	"['sp|A1CRM1|PABP_ASPCL ', 'sp|Q4P8R9|PABP_USTMA ', 'sp|A2Q848|PABP_ASPNC ', 'sp|P0CP46|PABP_CRYNJ ', 'sp|Q0U1G2|PABP_PHANO ', 'sp|Q5B630|PABP_EMENI ', 'sp|Q2GSX8|PABP_CHAGB ', 'sp|P0CP47|PABP_CRYNB ', 'sp|Q4WK03|PABP_ASPFU ', 'sp|Q6CDH3|PABP_YARLI ', 'sp|A4QUF0|PABP_MAGO7 ', 'sp|Q2UK72|PABP_ASPOR ', 'sp|Q0CR95|PABP_ASPTN ', 'sp|P21187|PABP_DROME ', 'sp|Q1DXH0|PABP_COCIM ', 'sp|Q7S6N6|PABP_NEUCR ', 'sp|P31209|PABP_SCHPO ', 'sp|A1D4K4|PABP_NEOFI ', 'sp|Q54BM2|PAP1A_DICDI']"	218	0.979758703	186-V	1.042199053	195-K	1.072498521	-0.13799824	-0.63842077	-0.020241297	-0.093642241
"184,186-K,M"	1	['sp|Q9H361|PABP3_HUMAN']	78	0.556942365	184-K	0.833938855	186-M	0.692146915	-0.020265841	0.054922969	-0.020265841	0.054922969
"151,156-N,N"	1	['sp|Q9H361|PABP3_HUMAN']	250	0.179491444	151-N	0.978529947	156-N	0.204442564	-0.020561727	0.212408441	-0.020561727	0.212408444
"153,173-V,Y"	1	['sp|P42731|PABP2_ARATH']	65	0.475782933	153-V	0.512878592	173-Y	0.96824545	-0.02080943	0.033996777	-0.02080943	0.033996778
"156,168-N,Y"	1	['sp|Q9H361|PABP3_HUMAN']	456	0.156916714	156-N	0.204442564	168-Y	0.870284839	-0.02100655	0.064875983	-0.02100655	0.064875983
"186,197-M,F"	14	"['sp|Q9EPH8|PABP1_RAT  ', 'sp|P61286|PABP1_BOVIN', 'sp|P0CB38|PAB4L_HUMAN', 'sp|Q13310|PABP4_HUMAN', 'sp|Q9H361|PABP3_HUMAN', 'sp|P29341|PABP1_MOUSE', 'sp|P20965|PABPA_XENLA', 'sp|Q5R8F7|PABP1_PONAB', 'sp|P11940|PABP1_HUMAN', 'sp|Q6DEY7|EPAB_XENTR ', 'sp|Q4VXU2|PAP1L_HUMAN', 'sp|Q6IP09|PABPB_XENLA', 'sp|Q6GR16|EPABB_XENLA', 'sp|Q98SP8|EPABA_XENLA']"	266	0.598817731	186-M	0.692146915	197-F	0.896740007	-0.021858098	0.197190055	-0.021858098	0.197190059
"128,139-V,H"	1	['sp|Q54BM2|PAP1A_DICDI']	428	0.779078582	128-V	0.90688375	139-H	0.883681273	-0.022317605	0.073130977	-0.022317605	0.073130976
"180,189-E,T"	1	['sp|Q1ZXC2|PAP1B_DICDI']	421	0.756700791	180-E	0.998266373	189-T	0.780911993	-0.022857391	0.07389879	-0.022857392	0.073898792
"164,173-I,Y"	1	['sp|Q6BI95|PABP_DEBHA ']	154	0.889897032	164-I	0.942820692	173-Y	0.96824545	-0.022984813	0.228713305	-0.022984813	0.228713307
"180,181-R,D"	1	['sp|Q74ZS6|PABP_ASHGO ']	2463	0.976929219	180-R	1.001866279	181-D	1.025900382	-0.05088578	-0.55292805	-0.023070781	-0.250688541
"151,172-E,Q"	1	['sp|Q8SR30|PABP_ENCCU ']	397	0.690398705	151-E	0.974267953	172-Q	0.73270601	-0.02345328	0.085184026	-0.02345328	0.085184024
"180,195-N,Q"	6	"['sp|Q96DU9|PABP5_HUMAN', 'sp|P60047|PABP5_GORGO', 'sp|P60048|PABP5_HYLLA', 'sp|Q7JGR2|PABP5_MACMU', 'sp|P60049|PABP5_PANTR', 'sp|P60050|PABP5_PONPY']"	1091	0.902542715	180-N	0.948953542	195-Q	0.976396087	-0.02401181	-0.129842884	-0.02401181	-0.129842884
"177,194-S,L"	1	['sp|Q6CSV3|PABP_KLULA ']	1131	0.923969518	177-S	0.94939709	194-L	1.068201167	-0.090177562	-0.776575544	-0.025427572	-0.21897277
"176,180-Q,N"	2	"['sp|Q6DEY7|EPAB_XENTR ', 'sp|Q6GR16|EPABB_XENLA']"	1729	0.806100792	176-Q	0.876837103	180-N	0.948953542	-0.025976882	-0.179885326	-0.025976883	-0.17988533
"177,181-D,K"	1	['sp|Q1ZXC2|PAP1B_DICDI']	591	0.77180338	177-D	1.015404036	181-K	0.79810541	-0.038596075	-0.1282086	-0.02630203	-0.087370191
"157,161-V,D"	11	"['sp|Q96DU9|PABP5_HUMAN', 'sp|P0CB38|PAB4L_HUMAN', 'sp|P60047|PABP5_GORGO', 'sp|Q6BI95|PABP_DEBHA ', 'sp|P60048|PABP5_HYLLA', 'sp|A3LXL0|PABP_PICST ', 'sp|Q7JGR2|PABP5_MACMU', 'sp|P60049|PABP5_PANTR', 'sp|P60050|PABP5_PONPY', 'sp|A5DW14|PABP_LODEL ', 'sp|Q54BM2|PAP1A_DICDI']"	752	0.914423237	157-V	0.947624659	161-D	0.993208092	-0.026765242	-0.093697231	-0.026765242	-0.093697233
"195,199-K,G"	33	"['sp|A1CRM1|PABP_ASPCL ', 'sp|Q4P8R9|PABP_USTMA ', 'sp|Q9EPH8|PABP1_RAT  ', 'sp|P61286|PABP1_BOVIN', 'sp|A2Q848|PABP_ASPNC ', 'sp|P0CB38|PAB4L_HUMAN', 'sp|P0CP46|PABP_CRYNJ ', 'sp|Q0U1G2|PABP_PHANO ', 'sp|Q5B630|PABP_EMENI ', 'sp|Q13310|PABP4_HUMAN', 'sp|Q9H361|PABP3_HUMAN', 'sp|P29341|PABP1_MOUSE', 'sp|P20965|PABPA_XENLA', 'sp|Q5R8F7|PABP1_PONAB', 'sp|P11940|PABP1_HUMAN', 'sp|Q2GSX8|PABP_CHAGB ', 'sp|P0CP47|PABP_CRYNB ', 'sp|Q4WK03|PABP_ASPFU ', 'sp|Q6CDH3|PABP_YARLI ', 'sp|Q6DEY7|EPAB_XENTR ', 'sp|Q4VXU2|PAP1L_HUMAN', 'sp|A4QUF0|PABP_MAGO7 ', 'sp|Q2UK72|PABP_ASPOR ', 'sp|Q0CR95|PABP_ASPTN ', 'sp|P21187|PABP_DROME ', 'sp|Q1DXH0|PABP_COCIM ', 'sp|Q7S6N6|PABP_NEUCR ', 'sp|Q6IP09|PABPB_XENLA', 'sp|Q6GR16|EPABB_XENLA', 'sp|P31209|PABP_SCHPO ', 'sp|A1D4K4|PABP_NEOFI ', 'sp|Q98SP8|EPABA_XENLA', 'sp|Q54BM2|PAP1A_DICDI']"	62	0.973151983	195-K	1.072498521	199-G	1.099738901	-0.206316362	-0.663407479	-0.026848017	-0.086329436
"176,181-G,A"	2	"['sp|P0CP46|PABP_CRYNJ ', 'sp|P0CP47|PABP_CRYNB ']"	964	0.756070445	176-G	0.902172873	181-A	0.867824446	-0.026857229	-0.139840574	-0.026857229	-0.139840573
"180,186-R,V"	1	['sp|Q74ZS6|PABP_ASHGO ']	587	0.97235622	180-R	1.001866279	186-V	1.042199053	-0.071787867	-0.378183972	-0.02764378	-0.145629546
"177,195-S,K"	1	['sp|P0CB38|PAB4L_HUMAN']	584	0.921561597	177-S	0.94939709	195-K	1.072498521	-0.096665379	-0.564828907	-0.027835493	-0.162646557
"146,148-V,A"	1	['sp|Q9H361|PABP3_HUMAN']	394	0.677046971	146-V	0.864084052	148-A	0.816810377	-0.028745849	0.050311159	-0.028745849	0.05031116
"180,184-Q,E"	2	"['sp|P42731|PABP2_ARATH', 'sp|A5DW14|PABP_LODEL ']"	1562	0.971083567	180-Q	1.012571795	184-E	1.064362616	-0.106659997	-1.068929115	-0.028916433	-0.289795781
"190,200-R,R"	6	"['sp|Q96DU9|PABP5_HUMAN', 'sp|P60047|PABP5_GORGO', 'sp|P60048|PABP5_HYLLA', 'sp|Q7JGR2|PABP5_MACMU', 'sp|P60049|PABP5_PANTR', 'sp|P60050|PABP5_PONPY']"	155	0.90308504	190-R	0.932539433	200-R	1.133948359	-0.15436652	-1.025189112	-0.029454393	-0.195614457
"184,191-A,I"	1	['sp|Q54BM2|PAP1A_DICDI']	229	0.890540303	184-A	0.920251617	191-I	1.155247436	-0.172578018	-0.854376111	-0.029711314	-0.147090789
"155,162-C,S"	1	['sp|P42731|PABP2_ARATH']	577	0.874378667	155-C	0.924188721	162-S	0.97850183	-0.029941688	-0.056435955	-0.029941688	-0.056435954
"184,194-E,K"	3	"['sp|Q1ZXC2|PAP1B_DICDI', 'sp|P42731|PABP2_ARATH', 'sp|P31209|PABP_SCHPO ']"	814	0.969517607	184-E	1.064362616	194-K	1.048921589	-0.14691532	-1.134691913	-0.030482393	-0.235428986
"181,197-A,F"	5	"['sp|A5DM21|PABP_PICGU ', 'sp|A3LXL0|PABP_PICST ', 'sp|Q05196|PABP5_ARATH', 'sp|O64380|PABP3_ARATH', 'sp|Q5AI15|PABP_CANAL ']"	439	0.747664466	181-A	0.867824446	197-F	0.896740007	-0.030548433	0.007935751	-0.030548434	0.007935751
"177,186-S,M"	1	['sp|P0CB38|PAB4L_HUMAN']	416	0.626560161	177-S	0.94939709	186-M	0.692146915	-0.030562106	0.023247351	-0.030562106	0.023247351
"178,197-S,N"	1	['sp|Q1ZXC2|PAP1B_DICDI']	274	0.493253093	178-S	1.016407216	197-N	0.523818869	-0.039160186	0.073413506	-0.030565776	0.057301587
"181,186-Q,M"	1	['sp|Q4VXU2|PAP1L_HUMAN']	224	0.592580047	181-Q	0.901113459	186-M	0.692146915	-0.031122855	0.151433196	-0.031122854	0.15143319
"157,174-V,D"	7	"['sp|Q96DU9|PABP5_HUMAN', 'sp|P60047|PABP5_GORGO', 'sp|P60048|PABP5_HYLLA', 'sp|Q7JGR2|PABP5_MACMU', 'sp|P60049|PABP5_PANTR', 'sp|P60050|PABP5_PONPY', 'sp|P31209|PABP_SCHPO ']"	1279	0.83396406	157-V	0.947624659	174-D	0.913007681	-0.031224533	-0.218916302	-0.031224532	-0.218916298
"177,189-D,T"	2	"['sp|Q1ZXC2|PAP1B_DICDI', 'sp|Q9ZQA8|PABPX_ARATH']"	612	0.749263422	177-D	1.015404036	189-T	0.780911993	-0.043677767	-0.176772195	-0.031648571	-0.12808776
"177,190-A,R"	6	"['sp|Q96DU9|PABP5_HUMAN', 'sp|P60047|PABP5_GORGO', 'sp|P60048|PABP5_HYLLA', 'sp|Q7JGR2|PABP5_MACMU', 'sp|P60049|PABP5_PANTR', 'sp|P60050|PABP5_PONPY']"	681	0.900158439	177-A	1.045686049	190-R	0.932539433	-0.074985037	-0.457069441	-0.032380994	-0.197377549
"177,180-D,E"	1	['sp|Q1ZXC2|PAP1B_DICDI']	395	0.965366767	177-D	1.015404036	180-E	0.998266373	-0.048276937	-0.085947833	-0.032899606	-0.058571443
"162,166-D,R"	1	['sp|Q9ZQA8|PABPX_ARATH']	123	0.95642002	162-D	0.989847862	166-R	1.039985649	-0.07300755	-0.218002557	-0.033427842	-0.099816458
"162,168-V,Y"	1	['sp|Q05196|PABP5_ARATH']	50	0.836818218	162-V	1.009006688	168-Y	0.870284839	-0.041305006	-0.053221507	-0.033466621	-0.043121746
"157,162-V,H"	5	"['sp|Q8SR30|PABP_ENCCU ', 'sp|Q6DEY7|EPAB_XENTR ', 'sp|Q4VXU2|PAP1L_HUMAN', 'sp|Q7S6N6|PABP_NEUCR ', 'sp|Q98SP8|EPABA_XENLA']"	418	0.913937101	157-V	0.947624659	162-H	1.02679722	-0.059081265	-0.177797905	-0.033687558	-0.101378622
"176,181-A,A"	5	"['sp|Q4P8R9|PABP_USTMA ', 'sp|Q6BI95|PABP_DEBHA ', 'sp|A5DM21|PABP_PICGU ', 'sp|A3LXL0|PABP_PICST ', 'sp|Q5AI15|PABP_CANAL ']"	2347	0.745002367	176-A	0.897948709	181-A	0.867824446	-0.034259474	-0.299774736	-0.034259474	-0.299774735
"155,166-C,R"	10	"['sp|P0CP46|PABP_CRYNJ ', 'sp|Q74ZS6|PABP_ASHGO ', 'sp|P0CP47|PABP_CRYNB ', 'sp|Q6CDH3|PABP_YARLI ', 'sp|Q6DEY7|EPAB_XENTR ', 'sp|Q4VXU2|PAP1L_HUMAN', 'sp|Q6CSV3|PABP_KLULA ', 'sp|Q6GR16|EPABB_XENLA', 'sp|Q9ZQA8|PABPX_ARATH', 'sp|Q98SP8|EPABA_XENLA']"	214	0.889749832	155-C	0.924188721	166-R	1.039985649	-0.071393174	-0.147700056	-0.034438889	-0.07124807
"188,199-S,G"	1	['sp|Q9ZQA8|PABPX_ARATH']	282	0.90289179	188-S	0.937625076	199-G	1.099738901	-0.128250981	-0.544769686	-0.034733286	-0.147536036
"176,196-G,V"	2	"['sp|P0CP46|PABP_CRYNJ ', 'sp|P0CP47|PABP_CRYNB ']"	895	0.866942501	176-G	0.902172873	196-V	1.049993656	-0.080333292	-0.601575112	-0.035230372	-0.263822314
"176,200-K,L"	1	['sp|Q8SR30|PABP_ENCCU ']	98	0.861934613	176-K	0.906989159	200-L	0.990326208	-0.036280521	0.006195069	-0.036280522	0.006195069
"128,137-V,V"	1	['sp|Q9ZQA8|PABPX_ARATH']	537	0.661623969	128-V	0.90688375	137-V	0.770355557	-0.036998968	-0.090946164	-0.036998967	-0.090946163
"182,189-V,L"	1	['sp|Q8SR30|PABP_ENCCU ']	2025	0.96238724	182-V	1.010176792	189-L	1.04303602	-0.091263542	-1.009730046	-0.03761276	-0.416143545
"162,164-K,N"	1	['sp|P21187|PABP_DROME ']	811	0.920426764	162-K	1.029582958	164-N	0.958185783	-0.066104988	-0.444142665	-0.037759019	-0.253693281
"160,173-N,Y"	1	['sp|Q4P8R9|PABP_USTMA ']	146	0.9303518	160-N	1.006409096	173-Y	0.96824545	-0.044099227	0.016418024	-0.03789365	0.014107705
"155,169-C,A"	9	"['sp|Q96DU9|PABP5_HUMAN', 'sp|P60047|PABP5_GORGO', 'sp|P0CP46|PABP_CRYNJ ', 'sp|P60048|PABP5_HYLLA', 'sp|Q13310|PABP4_HUMAN', 'sp|Q7JGR2|PABP5_MACMU', 'sp|P0CP47|PABP_CRYNB ', 'sp|P60049|PABP5_PANTR', 'sp|P60050|PABP5_PONPY']"	228	0.885648571	155-C	0.924188721	169-A	1.044262046	-0.079446633	-0.194617069	-0.03854015	-0.094410182
"151,162-E,H"	1	['sp|Q8SR30|PABP_ENCCU ']	431	0.935613361	151-E	0.974267953	162-H	1.02679722	-0.064762265	-0.227534085	-0.038654592	-0.135808054
"187,191-D,M"	1	['sp|Q74ZS6|PABP_ASHGO ']	435	0.92375613	187-D	0.962531812	191-M	1.023319734	-0.061221668	-0.205633934	-0.038775682	-0.130241404
"162,164-H,N"	1	['sp|Q7S6N6|PABP_NEUCR ']	848	0.918881093	162-H	1.02679722	164-N	0.958185783	-0.064981405	-0.448874348	-0.03930469	-0.271506397
"153,166-V,R"	1	['sp|Q9ZQA8|PABPX_ARATH']	246	0.47328001	153-V	0.512878592	166-R	1.039985649	-0.060106365	-0.056928645	-0.039598582	-0.037505073
"193,194-D,R"	17	"['sp|Q9EPH8|PABP1_RAT  ', 'sp|P61286|PABP1_BOVIN', 'sp|Q6BI95|PABP_DEBHA ', 'sp|A5DM21|PABP_PICGU ', 'sp|Q13310|PABP4_HUMAN', 'sp|P29341|PABP1_MOUSE', 'sp|P20965|PABPA_XENLA', 'sp|A3LXL0|PABP_PICST ', 'sp|Q5R8F7|PABP1_PONAB', 'sp|P11940|PABP1_HUMAN', 'sp|Q6DEY7|EPAB_XENTR ', 'sp|Q4VXU2|PAP1L_HUMAN', 'sp|Q5AI15|PABP_CANAL ', 'sp|Q6IP09|PABPB_XENLA', 'sp|Q6GR16|EPABB_XENLA', 'sp|A5DW14|PABP_LODEL ', 'sp|Q98SP8|EPABA_XENLA']"	220	0.959881728	193-D	1.022131157	194-R	1.128068907	-0.193152649	-1.037717298	-0.040118272	-0.215536391
"180,196-N,V"	19	"['sp|A1CRM1|PABP_ASPCL ', 'sp|Q96DU9|PABP5_HUMAN', 'sp|A2Q848|PABP_ASPNC ', 'sp|P60047|PABP5_GORGO', 'sp|P60048|PABP5_HYLLA', 'sp|Q0U1G2|PABP_PHANO ', 'sp|Q5B630|PABP_EMENI ', 'sp|Q7JGR2|PABP5_MACMU', 'sp|Q4WK03|PABP_ASPFU ', 'sp|P60049|PABP5_PANTR', 'sp|Q6DEY7|EPAB_XENTR ', 'sp|Q2UK72|PABP_ASPOR ', 'sp|P60050|PABP5_PONPY', 'sp|Q0CR95|PABP_ASPTN ', 'sp|P21187|PABP_DROME ', 'sp|Q6GR16|EPABB_XENLA', 'sp|P31209|PABP_SCHPO ', 'sp|A1D4K4|PABP_NEOFI ', 'sp|Q98SP8|EPABA_XENLA']"	1353	0.908821818	180-N	0.948953542	196-V	1.049993656	-0.087573382	-0.812854846	-0.040131724	-0.372502073
"130,143-V,D"	1	['sp|Q8SR30|PABP_ENCCU ']	425	0.578964426	130-V	0.858048625	143-D	0.721637609	-0.040235733	-0.050728056	-0.040235732	-0.050728055
"161,174-D,D"	6	"['sp|Q96DU9|PABP5_HUMAN', 'sp|P60047|PABP5_GORGO', 'sp|P60048|PABP5_HYLLA', 'sp|Q7JGR2|PABP5_MACMU', 'sp|P60049|PABP5_PANTR', 'sp|P60050|PABP5_PONPY']"	1914	0.865547291	161-D	0.993208092	174-D	0.913007681	-0.041259326	-0.369191871	-0.041259326	-0.369191869
"181,197-K,F"	2	"['sp|Q13310|PABP4_HUMAN', 'sp|Q54BM2|PAP1A_DICDI']"	462	0.673876152	181-K	0.79810541	197-F	0.896740007	-0.041816898	-0.086976858	-0.041816899	-0.08697686
"128,134-V,D"	20	"['sp|A1CRM1|PABP_ASPCL ', 'sp|A2Q848|PABP_ASPNC ', 'sp|P0CB38|PAB4L_HUMAN', 'sp|Q0U1G2|PABP_PHANO ', 'sp|Q5B630|PABP_EMENI ', 'sp|Q13310|PABP4_HUMAN', 'sp|Q2GSX8|PABP_CHAGB ', 'sp|Q4WK03|PABP_ASPFU ', 'sp|Q05196|PABP5_ARATH', 'sp|Q6DEY7|EPAB_XENTR ', 'sp|A4QUF0|PABP_MAGO7 ', 'sp|Q2UK72|PABP_ASPOR ', 'sp|Q0CR95|PABP_ASPTN ', 'sp|P21187|PABP_DROME ', 'sp|Q1DXH0|PABP_COCIM ', 'sp|Q6GR16|EPABB_XENLA', 'sp|P31209|PABP_SCHPO ', 'sp|A1D4K4|PABP_NEOFI ', 'sp|Q98SP8|EPABA_XENLA', 'sp|Q54BM2|PAP1A_DICDI']"	319	0.865062717	128-V	0.90688375	134-D	1.064959529	-0.100731774	-0.388377182	-0.041821033	-0.161243412
"180,181-N,N"	8	"['sp|A1CRM1|PABP_ASPCL ', 'sp|A2Q848|PABP_ASPNC ', 'sp|Q0U1G2|PABP_PHANO ', 'sp|Q5B630|PABP_EMENI ', 'sp|Q4WK03|PABP_ASPFU ', 'sp|Q2UK72|PABP_ASPOR ', 'sp|Q0CR95|PABP_ASPTN ', 'sp|A1D4K4|PABP_NEOFI ']"	158	0.801926507	180-N	0.948953542	181-N	0.889396142	-0.042069112	0.052563352	-0.042069112	0.052563352
"180,197-E,N"	1	['sp|Q1ZXC2|PAP1B_DICDI']	256	0.480797901	180-E	0.998266373	197-N	0.523818869	-0.042112861	0.063023748	-0.042112861	0.063023748
"178,189-S,T"	1	['sp|Q1ZXC2|PAP1B_DICDI']	379	0.738671141	178-S	1.016407216	189-T	0.780911993	-0.055053444	-0.122275744	-0.042240852	-0.093818501
"168,172-Y,Q"	5	"['sp|P42731|PABP2_ARATH', 'sp|Q05196|PABP5_ARATH', 'sp|Q8SR30|PABP_ENCCU ', 'sp|O64380|PABP3_ARATH', 'sp|Q9ZQA8|PABPX_ARATH']"	368	0.59485542	168-Y	0.870284839	172-Q	0.73270601	-0.042807512	-0.031210074	-0.042807512	-0.031210074
"178,196-T,V"	1	['sp|Q05196|PABP5_ARATH']	551	0.939524371	178-T	0.982946977	196-V	1.049993656	-0.092563718	-0.51119839	-0.043422606	-0.239808499
"182,186-S,V"	1	['sp|P21187|PABP_DROME ']	482	0.873737037	182-S	0.917549262	186-V	1.042199053	-0.082531935	-0.391683449	-0.043812225	-0.207925858
"135,148-S,A"	4	"['sp|A1CRM1|PABP_ASPCL ', 'sp|A2Q848|PABP_ASPNC ', 'sp|Q5B630|PABP_EMENI ', 'sp|Q2UK72|PABP_ASPOR ']"	491	0.772786424	135-S	1.024196828	148-A	0.816810377	-0.063788172	-0.26215198	-0.044023953	-0.180926433
"178,194-T,K"	1	['sp|Q05196|PABP5_ARATH']	522	0.938551023	178-T	0.982946977	194-K	1.048921589	-0.092483281	-0.490699917	-0.044395954	-0.235557073
"164,168-Q,Y"	1	['sp|P42731|PABP2_ARATH']	137	0.770159578	164-Q	0.936046115	168-Y	0.870284839	-0.044467165	0.000803603	-0.044467164	0.000803603
"135,136-T,A"	1	['sp|Q1DXH0|PABP_COCIM ']	522	0.927339223	135-T	1.059721172	136-A	0.972866638	-0.103628151	-0.572443666	-0.045527415	-0.251494214
"178,184-S,A"	1	['sp|Q54BM2|PAP1A_DICDI']	1635	0.874586864	178-S	1.016407216	184-A	0.920251617	-0.06076352	-0.571586524	-0.045664753	-0.429556376
"157,175-V,K"	2	"['sp|Q05196|PABP5_ARATH', 'sp|O64380|PABP3_ARATH']"	316	0.901909196	157-V	0.947624659	175-K	1.038989061	-0.082662458	-0.26159756	-0.045715463	-0.144673336
"137,141-V,V"	1	['sp|Q9ZQA8|PABPX_ARATH']	229	0.592479818	137-V	0.770355557	141-V	0.828612388	-0.04584634	0.044336823	-0.04584634	0.044336823
"178,197-S,F"	3	"['sp|Q6CDH3|PABP_YARLI ', 'sp|O64380|PABP3_ARATH', 'sp|Q54BM2|PAP1A_DICDI']"	624	0.850884169	178-S	1.016407216	197-F	0.896740007	-0.060568844	-0.313057841	-0.045855838	-0.237011782
"176,180-A,N"	8	"['sp|A1CRM1|PABP_ASPCL ', 'sp|A2Q848|PABP_ASPNC ', 'sp|Q0U1G2|PABP_PHANO ', 'sp|Q5B630|PABP_EMENI ', 'sp|Q4WK03|PABP_ASPFU ', 'sp|Q2UK72|PABP_ASPOR ', 'sp|Q0CR95|PABP_ASPTN ', 'sp|A1D4K4|PABP_NEOFI ']"	2266	0.806247399	176-A	0.897948709	180-N	0.948953542	-0.045864209	-0.452421391	-0.045864209	-0.45242139
"130,141-V,D"	1	['sp|Q8SR30|PABP_ENCCU ']	313	0.517966666	130-V	0.858048625	141-D	0.658949394	-0.047443956	-0.017067306	-0.047443955	-0.017067306
"180,182-N,S"	1	['sp|P21187|PABP_DROME ']	1186	0.823125753	180-N	0.948953542	182-S	0.917549262	-0.04758587	-0.372549417	-0.047585869	-0.37254941
"184,186-N,M"	1	['sp|Q4VXU2|PAP1L_HUMAN']	233	0.55415367	184-N	0.869828385	186-M	0.692146915	-0.047895363	0.029294299	-0.047895363	0.029294299
"180,185-Q,S"	1	['sp|A5DW14|PABP_LODEL ']	1300	0.892036022	180-Q	1.012571795	185-S	0.939967582	-0.059748639	-0.514016407	-0.04793156	-0.412354301
"157,162-V,Y"	1	['sp|Q6GR16|EPABB_XENLA']	313	0.817560976	157-V	0.947624659	162-Y	0.914194103	-0.0487519	-0.02604417	-0.048751899	-0.02604417
"180,191-R,M"	1	['sp|Q74ZS6|PABP_ASHGO ']	595	0.951170197	180-R	1.001866279	191-M	1.023319734	-0.074059337	-0.400239162	-0.048829803	-0.263891093
"156,157-N,V"	1	['sp|Q9H361|PABP3_HUMAN']	562	0.144584096	156-N	0.204442564	157-V	0.947624659	-0.049150719	-0.19372354	-0.049150719	-0.19372354
"184,195-N,K"	1	['sp|Q4VXU2|PAP1L_HUMAN']	306	0.820246272	184-N	0.869828385	195-K	1.072498521	-0.112643383	-0.458140259	-0.049582113	-0.20165909
"151,158-N,V"	18	"['sp|Q96DU9|PABP5_HUMAN', 'sp|Q9EPH8|PABP1_RAT  ', 'sp|P61286|PABP1_BOVIN', 'sp|P60047|PABP5_GORGO', 'sp|P60048|PABP5_HYLLA', 'sp|Q13310|PABP4_HUMAN', 'sp|Q9H361|PABP3_HUMAN', 'sp|P29341|PABP1_MOUSE', 'sp|P20965|PABPA_XENLA', 'sp|Q5R8F7|PABP1_PONAB', 'sp|P11940|PABP1_HUMAN', 'sp|Q7JGR2|PABP5_MACMU', 'sp|P60049|PABP5_PANTR', 'sp|Q6DEY7|EPAB_XENTR ', 'sp|P60050|PABP5_PONPY', 'sp|Q6IP09|PABPB_XENLA', 'sp|Q98SP8|EPABA_XENLA', 'sp|Q54BM2|PAP1A_DICDI']"	281	0.882610375	151-N	0.978529947	158-V	0.953042213	-0.049969972	-0.005977631	-0.049969971	-0.005977631
"186,197-V,F"	14	"['sp|A1CRM1|PABP_ASPCL ', 'sp|A2Q848|PABP_ASPNC ', 'sp|Q0U1G2|PABP_PHANO ', 'sp|A5DM21|PABP_PICGU ', 'sp|Q5B630|PABP_EMENI ', 'sp|A3LXL0|PABP_PICST ', 'sp|Q4WK03|PABP_ASPFU ', 'sp|Q6CDH3|PABP_YARLI ', 'sp|Q2UK72|PABP_ASPOR ', 'sp|Q5AI15|PABP_CANAL ', 'sp|Q0CR95|PABP_ASPTN ', 'sp|Q1DXH0|PABP_COCIM ', 'sp|A1D4K4|PABP_NEOFI ', 'sp|Q54BM2|PAP1A_DICDI']"	221	0.846333987	186-V	1.042199053	197-F	0.896740007	-0.088247599	-0.265012001	-0.05040602	-0.151371826
"176,186-Q,M"	11	"['sp|Q9EPH8|PABP1_RAT  ', 'sp|P61286|PABP1_BOVIN', 'sp|P0CB38|PAB4L_HUMAN', 'sp|Q13310|PABP4_HUMAN', 'sp|P29341|PABP1_MOUSE', 'sp|P20965|PABPA_XENLA', 'sp|Q5R8F7|PABP1_PONAB', 'sp|P11940|PABP1_HUMAN', 'sp|Q6DEY7|EPAB_XENTR ', 'sp|Q6IP09|PABPB_XENLA', 'sp|Q6GR16|EPABB_XENLA']"	783	0.556349621	176-Q	0.876837103	186-M	0.692146915	-0.050550474	-0.301892387	-0.050550475	-0.301892391
"186,196-M,V"	20	"['sp|Q96DU9|PABP5_HUMAN', 'sp|Q9EPH8|PABP1_RAT  ', 'sp|P61286|PABP1_BOVIN', 'sp|P0CB38|PAB4L_HUMAN', 'sp|P60047|PABP5_GORGO', 'sp|P60048|PABP5_HYLLA', 'sp|Q13310|PABP4_HUMAN', 'sp|Q9H361|PABP3_HUMAN', 'sp|P29341|PABP1_MOUSE', 'sp|P20965|PABPA_XENLA', 'sp|Q5R8F7|PABP1_PONAB', 'sp|P11940|PABP1_HUMAN', 'sp|Q7JGR2|PABP5_MACMU', 'sp|P60049|PABP5_PANTR', 'sp|Q6DEY7|EPAB_XENTR ', 'sp|Q4VXU2|PAP1L_HUMAN', 'sp|P60050|PABP5_PONPY', 'sp|Q6IP09|PABPB_XENLA', 'sp|Q6GR16|EPABB_XENLA', 'sp|Q98SP8|EPABA_XENLA']"	452	0.640730155	186-M	0.692146915	196-V	1.049993656	-0.086019715	-0.394277981	-0.05141676	-0.235672675
"172,174-Q,A"	1	['sp|P42731|PABP2_ARATH']	338	0.670975931	172-Q	0.73270601	174-A	0.986194248	-0.051614521	-0.06905611	-0.051614522	-0.069056111
"157,164-V,I"	2	"['sp|Q1ZXC2|PAP1B_DICDI', 'sp|Q6BI95|PABP_DEBHA ']"	250	0.841669338	157-V	0.947624659	164-I	0.942820692	-0.051770799	-0.00098049	-0.051770799	-0.00098049
"180,190-N,R"	6	"['sp|Q96DU9|PABP5_HUMAN', 'sp|P60047|PABP5_GORGO', 'sp|P60048|PABP5_HYLLA', 'sp|Q7JGR2|PABP5_MACMU', 'sp|P60049|PABP5_PANTR', 'sp|P60050|PABP5_PONPY']"	1515	0.833146566	180-N	0.948953542	190-R	0.932539433	-0.051790033	-0.452551997	-0.051790032	-0.452551989
"128,135-V,R"	1	['sp|P21187|PABP_DROME ']	421	0.854848744	128-V	0.90688375	135-R	1.040147459	-0.088444084	-0.38589055	-0.052035006	-0.227034033
"180,181-E,K"	1	['sp|Q1ZXC2|PAP1B_DICDI']	402	0.744437059	180-E	0.998266373	181-K	0.79810541	-0.052284733	-0.118673548	-0.052284734	-0.11867355
"176,178-Q,S"	1	['sp|Q54BM2|PAP1A_DICDI']	1506	0.824503987	176-Q	0.876837103	178-S	1.016407216	-0.066719572	-0.614699277	-0.052333116	-0.4821543
"170,174-Y,D"	6	"['sp|Q96DU9|PABP5_HUMAN', 'sp|P60047|PABP5_GORGO', 'sp|P60048|PABP5_HYLLA', 'sp|Q7JGR2|PABP5_MACMU', 'sp|P60049|PABP5_PANTR', 'sp|P60050|PABP5_PONPY']"	400	0.814078592	170-Y	0.9494581	174-D	0.913007681	-0.052783947	-0.12073554	-0.052783946	-0.120735538
"181,194-K,N"	1	['sp|Q8SR30|PABP_ENCCU ']	133	0.743985666	181-K	0.79810541	194-N	1.171251225	-0.190796273	-1.171707404	-0.054119744	-0.332357146
"176,178-D,S"	1	['sp|Q6FKG4|PABP_CANGA ']	2813	0.870391561	176-D	0.924992675	178-S	1.016407216	-0.069777668	-0.889336383	-0.054601114	-0.695906851
"157,162-V,K"	2	"['sp|Q1ZXC2|PAP1B_DICDI', 'sp|P21187|PABP_DROME ']"	720	0.892740852	157-V	0.947624659	162-K	1.029582958	-0.082917347	-0.541948214	-0.054883807	-0.35872085
"155,157-C,V"	49	"['sp|A1CRM1|PABP_ASPCL ', 'sp|Q4P8R9|PABP_USTMA ', 'sp|Q96DU9|PABP5_HUMAN', 'sp|Q1ZXC2|PAP1B_DICDI', 'sp|Q9EPH8|PABP1_RAT  ', 'sp|P61286|PABP1_BOVIN', 'sp|A2Q848|PABP_ASPNC ', 'sp|P60047|PABP5_GORGO', 'sp|P0CP46|PABP_CRYNJ ', 'sp|Q6BI95|PABP_DEBHA ', 'sp|P60048|PABP5_HYLLA', 'sp|Q0U1G2|PABP_PHANO ', 'sp|A5DM21|PABP_PICGU ', 'sp|Q5B630|PABP_EMENI ', 'sp|Q13310|PABP4_HUMAN', 'sp|P42731|PABP2_ARATH', 'sp|Q9H361|PABP3_HUMAN', 'sp|P29341|PABP1_MOUSE', 'sp|P20965|PABPA_XENLA', 'sp|A3LXL0|PABP_PICST ', 'sp|Q5R8F7|PABP1_PONAB', 'sp|P11940|PABP1_HUMAN', 'sp|Q7JGR2|PABP5_MACMU', 'sp|Q74ZS6|PABP_ASHGO ', 'sp|Q2GSX8|PABP_CHAGB ', 'sp|P0CP47|PABP_CRYNB ', 'sp|Q4WK03|PABP_ASPFU ', 'sp|Q05196|PABP5_ARATH', 'sp|P60049|PABP5_PANTR', 'sp|Q8SR30|PABP_ENCCU ', 'sp|O64380|PABP3_ARATH', 'sp|Q6DEY7|EPAB_XENTR ', 'sp|Q4VXU2|PAP1L_HUMAN', 'sp|A4QUF0|PABP_MAGO7 ', 'sp|Q2UK72|PABP_ASPOR ', 'sp|Q6CSV3|PABP_KLULA ', 'sp|P60050|PABP5_PONPY', 'sp|Q5AI15|PABP_CANAL ', 'sp|Q0CR95|PABP_ASPTN ', 'sp|P21187|PABP_DROME ', 'sp|Q1DXH0|PABP_COCIM ', 'sp|Q7S6N6|PABP_NEUCR ', 'sp|Q6IP09|PABPB_XENLA', 'sp|Q6GR16|EPABB_XENLA', 'sp|P31209|PABP_SCHPO ', 'sp|Q9ZQA8|PABPX_ARATH', 'sp|A1D4K4|PABP_NEOFI ', 'sp|Q98SP8|EPABA_XENLA', 'sp|Q54BM2|PAP1A_DICDI']"	229	0.82087731	155-C	0.924188721	157-V	0.947624659	-0.054906712	-0.019914465	-0.054906712	-0.019914464
"157,162-V,D"	1	['sp|Q9ZQA8|PABPX_ARATH']	125	0.882903859	157-V	0.947624659	162-D	0.989847862	-0.055100384	-0.090763535	-0.055100384	-0.090763534
"195,200-K,R"	9	"['sp|Q9EPH8|PABP1_RAT  ', 'sp|P61286|PABP1_BOVIN', 'sp|P0CB38|PAB4L_HUMAN', 'sp|Q13310|PABP4_HUMAN', 'sp|P29341|PABP1_MOUSE', 'sp|P20965|PABPA_XENLA', 'sp|Q5R8F7|PABP1_PONAB', 'sp|P11940|PABP1_HUMAN', 'sp|Q6IP09|PABPB_XENLA']"	92	0.944380533	195-K	1.072498521	200-R	1.133948359	-0.271777405	-1.176386553	-0.055619467	-0.240748465
"178,184-S,E"	3	"['sp|Q1ZXC2|PAP1B_DICDI', 'sp|P42731|PABP2_ARATH', 'sp|P31209|PABP_SCHPO ']"	1195	0.944161011	178-S	1.016407216	184-E	1.064362616	-0.137664832	-1.269191064	-0.055838989	-0.514803562
"158,168-V,Y"	18	"['sp|Q96DU9|PABP5_HUMAN', 'sp|Q9EPH8|PABP1_RAT  ', 'sp|P61286|PABP1_BOVIN', 'sp|P60047|PABP5_GORGO', 'sp|P60048|PABP5_HYLLA', 'sp|Q13310|PABP4_HUMAN', 'sp|Q9H361|PABP3_HUMAN', 'sp|P29341|PABP1_MOUSE', 'sp|P20965|PABPA_XENLA', 'sp|Q5R8F7|PABP1_PONAB', 'sp|P11940|PABP1_HUMAN', 'sp|Q7JGR2|PABP5_MACMU', 'sp|P60049|PABP5_PANTR', 'sp|Q6DEY7|EPAB_XENTR ', 'sp|P60050|PABP5_PONPY', 'sp|Q6IP09|PABPB_XENLA', 'sp|Q6GR16|EPABB_XENLA', 'sp|Q98SP8|EPABA_XENLA']"	120	0.773147266	158-V	0.953042213	168-Y	0.870284839	-0.056270923	-0.099540524	-0.056270923	-0.099540524
"168,169-Y,A"	8	"['sp|Q96DU9|PABP5_HUMAN', 'sp|P0CB38|PAB4L_HUMAN', 'sp|P60047|PABP5_GORGO', 'sp|P60048|PABP5_HYLLA', 'sp|Q13310|PABP4_HUMAN', 'sp|Q7JGR2|PABP5_MACMU', 'sp|P60049|PABP5_PANTR', 'sp|P60050|PABP5_PONPY']"	114	0.813839228	168-Y	0.870284839	169-A	1.044262046	-0.094966199	-0.346421494	-0.056445611	-0.205904554
"176,182-K,V"	1	['sp|Q8SR30|PABP_ENCCU ']	856	0.850052804	176-K	0.906989159	182-V	1.010176792	-0.066166595	-0.462155741	-0.056936355	-0.397685016
"180,181-N,A"	1	['sp|P31209|PABP_SCHPO ']	1483	0.766499911	180-N	0.948953542	181-A	0.867824446	-0.057025171	-0.505932264	-0.057025171	-0.505932263
"130,141-V,V"	1	['sp|Q9ZQA8|PABPX_ARATH']	234	0.653525924	130-V	0.858048625	141-V	0.828612388	-0.057463796	-0.037680767	-0.057463796	-0.037680767
"177,187-S,D"	1	['sp|Q74ZS6|PABP_ASHGO ']	643	0.855768362	177-S	0.94939709	187-D	0.962531812	-0.058056539	-0.30335103	-0.058056539	-0.303351032
"187,196-D,V"	1	['sp|Q74ZS6|PABP_ASHGO ']	403	0.904282765	187-D	0.962531812	196-V	1.049993656	-0.106369531	-0.4960129	-0.058249047	-0.271621756
"180,194-Q,K"	4	"['sp|P42731|PABP2_ARATH', 'sp|Q05196|PABP5_ARATH', 'sp|O64380|PABP3_ARATH', 'sp|Q1DXH0|PABP_COCIM ']"	764	0.941358955	180-Q	1.012571795	194-K	1.048921589	-0.120749461	-0.879483605	-0.058641045	-0.427114434
"180,186-Q,V"	2	"['sp|Q1DXH0|PABP_COCIM ', 'sp|A5DW14|PABP_LODEL ']"	603	0.940552198	180-Q	1.012571795	186-V	1.042199053	-0.114749167	-0.716401571	-0.059447802	-0.371144296
"157,168-V,Y"	40	"['sp|A1CRM1|PABP_ASPCL ', 'sp|Q4P8R9|PABP_USTMA ', 'sp|Q96DU9|PABP5_HUMAN', 'sp|Q1ZXC2|PAP1B_DICDI', 'sp|Q9EPH8|PABP1_RAT  ', 'sp|P61286|PABP1_BOVIN', 'sp|A2Q848|PABP_ASPNC ', 'sp|P0CB38|PAB4L_HUMAN', 'sp|P60047|PABP5_GORGO', 'sp|P60048|PABP5_HYLLA', 'sp|Q0U1G2|PABP_PHANO ', 'sp|Q5B630|PABP_EMENI ', 'sp|Q13310|PABP4_HUMAN', 'sp|P42731|PABP2_ARATH', 'sp|Q9H361|PABP3_HUMAN', 'sp|P29341|PABP1_MOUSE', 'sp|P20965|PABPA_XENLA', 'sp|Q5R8F7|PABP1_PONAB', 'sp|P11940|PABP1_HUMAN', 'sp|Q7JGR2|PABP5_MACMU', 'sp|Q2GSX8|PABP_CHAGB ', 'sp|Q4WK03|PABP_ASPFU ', 'sp|Q05196|PABP5_ARATH', 'sp|P60049|PABP5_PANTR', 'sp|Q8SR30|PABP_ENCCU ', 'sp|O64380|PABP3_ARATH', 'sp|Q6DEY7|EPAB_XENTR ', 'sp|A4QUF0|PABP_MAGO7 ', 'sp|Q2UK72|PABP_ASPOR ', 'sp|P60050|PABP5_PONPY', 'sp|Q0CR95|PABP_ASPTN ', 'sp|P21187|PABP_DROME ', 'sp|Q1DXH0|PABP_COCIM ', 'sp|Q7S6N6|PABP_NEUCR ', 'sp|Q6IP09|PABPB_XENLA', 'sp|Q6GR16|EPABB_XENLA', 'sp|P31209|PABP_SCHPO ', 'sp|Q9ZQA8|PABPX_ARATH', 'sp|A1D4K4|PABP_NEOFI ', 'sp|Q98SP8|EPABA_XENLA']"	199	0.764843685	157-V	0.947624659	168-Y	0.870284839	-0.05985969	-0.07112995	-0.059859689	-0.071129949
"155,164-C,Q"	4	"['sp|A5DM21|PABP_PICGU ', 'sp|P42731|PABP2_ARATH', 'sp|A3LXL0|PABP_PICST ', 'sp|Q5AI15|PABP_CANAL ']"	499	0.804469316	155-C	0.924188721	164-Q	0.936046115	-0.060613946	-0.243806833	-0.060613946	-0.243806832
"177,192-S,K"	1	['sp|P0CB38|PAB4L_HUMAN']	1076	0.817556195	177-S	0.94939709	192-K	0.925284516	-0.060906232	-0.479166811	-0.060906232	-0.47916681
"192,197-K,F"	1	['sp|P0CB38|PAB4L_HUMAN']	446	0.768397314	192-K	0.925284516	197-F	0.896740007	-0.061342329	-0.214698844	-0.061342329	-0.214698846
"162,172-H,Q"	1	['sp|Q8SR30|PABP_ENCCU ']	300	0.671071614	162-H	1.02679722	172-Q	0.73270601	-0.08126888	-0.237206589	-0.061634396	-0.179897703
"180,185-N,T"	3	"['sp|Q6DEY7|EPAB_XENTR ', 'sp|Q6GR16|EPABB_XENLA', 'sp|Q98SP8|EPABA_XENLA']"	986	0.887285631	180-N	0.948953542	185-T	1.028322362	-0.088544517	-0.709945645	-0.061667911	-0.494450321
"187,189-D,L"	1	['sp|Q8SR30|PABP_ENCCU ']	1261	0.900485852	187-D	0.962531812	189-L	1.04303602	-0.103469499	-0.951906573	-0.06204596	-0.570815145
"176,180-V,N"	1	['sp|P31209|PABP_SCHPO ']	2021	0.856816743	176-V	0.968400431	180-N	0.948953542	-0.062150276	-0.637302579	-0.062150276	-0.63730258
"176,200-A,H"	10	"['sp|A1CRM1|PABP_ASPCL ', 'sp|Q4P8R9|PABP_USTMA ', 'sp|A2Q848|PABP_ASPNC ', 'sp|Q0U1G2|PABP_PHANO ', 'sp|Q5B630|PABP_EMENI ', 'sp|Q4WK03|PABP_ASPFU ', 'sp|Q2UK72|PABP_ASPOR ', 'sp|Q0CR95|PABP_ASPTN ', 'sp|Q1DXH0|PABP_COCIM ', 'sp|A1D4K4|PABP_NEOFI ']"	143	0.835413548	176-A	0.897948709	200-H	1.030841169	-0.090228948	-0.396134683	-0.062535161	-0.274549872
"155,164-C,R"	2	"['sp|Q05196|PABP5_ARATH', 'sp|O64380|PABP3_ARATH']"	563	0.815341456	155-C	0.924188721	164-R	0.950060586	-0.062693822	-0.295682379	-0.062693822	-0.295682379
"185,193-T,D"	5	"['sp|Q6DEY7|EPAB_XENTR ', 'sp|Q4VXU2|PAP1L_HUMAN', 'sp|Q6GR16|EPABB_XENLA', 'sp|Q9ZQA8|PABPX_ARATH', 'sp|Q98SP8|EPABA_XENLA']"	686	0.935814723	185-T	1.028322362	193-D	1.022131157	-0.115265603	-0.782147211	-0.064185277	-0.435536136
"168,175-Y,K"	2	"['sp|Q05196|PABP5_ARATH', 'sp|O64380|PABP3_ARATH']"	164	0.806055017	168-Y	0.870284839	175-K	1.038989061	-0.098161411	-0.485005198	-0.064229822	-0.317352789
"159,169-S,A"	1	['sp|P0CB38|PAB4L_HUMAN']	720	0.925586978	159-S	0.990831397	169-A	1.044262046	-0.109100644	-0.755223058	-0.065244419	-0.451638852
"136,148-A,T"	3	"['sp|A3LXL0|PABP_PICST ', 'sp|Q74ZS6|PABP_ASHGO ', 'sp|Q6CSV3|PABP_KLULA ']"	40	0.776123456	136-A	0.972866638	148-T	0.865385219	-0.065780951	-0.134590977	-0.065780953	-0.13459098
"176,197-Q,F"	12	"['sp|Q9EPH8|PABP1_RAT  ', 'sp|P61286|PABP1_BOVIN', 'sp|P0CB38|PAB4L_HUMAN', 'sp|Q13310|PABP4_HUMAN', 'sp|P29341|PABP1_MOUSE', 'sp|P20965|PABPA_XENLA', 'sp|Q5R8F7|PABP1_PONAB', 'sp|P11940|PABP1_HUMAN', 'sp|Q6DEY7|EPAB_XENTR ', 'sp|Q6IP09|PABPB_XENLA', 'sp|Q6GR16|EPABB_XENLA', 'sp|Q54BM2|PAP1A_DICDI']"	727	0.720373413	176-Q	0.876837103	197-F	0.896740007	-0.065921497	-0.406679036	-0.065921497	-0.406679035
"181,197-K,N"	1	['sp|Q1ZXC2|PAP1B_DICDI']	96	0.351956634	181-K	0.79810541	197-N	0.523818869	-0.066106039	-0.151509866	-0.066106039	-0.151509867
"155,174-C,K"	2	"['sp|Q8SR30|PABP_ENCCU ', 'sp|Q6CSV3|PABP_KLULA ']"	506	0.858053852	155-C	0.924188721	174-K	1.053700209	-0.115763996	-0.649147725	-0.066134869	-0.370851916
"194,197-K,F"	12	"['sp|A1CRM1|PABP_ASPCL ', 'sp|A2Q848|PABP_ASPNC ', 'sp|Q0U1G2|PABP_PHANO ', 'sp|Q5B630|PABP_EMENI ', 'sp|Q4WK03|PABP_ASPFU ', 'sp|Q6CDH3|PABP_YARLI ', 'sp|Q05196|PABP5_ARATH', 'sp|O64380|PABP3_ARATH', 'sp|Q2UK72|PABP_ASPOR ', 'sp|Q0CR95|PABP_ASPTN ', 'sp|Q1DXH0|PABP_COCIM ', 'sp|A1D4K4|PABP_NEOFI ']"	170	0.830499351	194-K	1.048921589	197-F	0.896740007	-0.110110602	-0.589823678	-0.066240656	-0.354827842
"176,190-Q,M"	1	['sp|Q54BM2|PAP1A_DICDI']	853	0.796455876	176-Q	0.876837103	190-M	0.98449501	-0.066785876	-0.466412937	-0.066785876	-0.46641294
"130,137-V,V"	2	"['sp|Q1ZXC2|PAP1B_DICDI', 'sp|Q9ZQA8|PABPX_ARATH']"	632	0.5930995	130-V	0.858048625	137-V	0.770355557	-0.067903027	-0.374287026	-0.067903026	-0.374287023
"182,196-S,V"	1	['sp|P21187|PABP_DROME ']	725	0.848856985	182-S	0.917549262	196-V	1.049993656	-0.11456392	-0.802987974	-0.068692277	-0.481469841
"185,188-T,S"	1	['sp|Q9ZQA8|PABPX_ARATH']	453	0.86840388	185-T	1.028322362	188-S	0.937625076	-0.095776953	-0.464374146	-0.069221196	-0.335618672
"176,195-V,K"	1	['sp|P31209|PABP_SCHPO ']	557	0.899073627	176-V	0.968400431	195-K	1.072498521	-0.139534402	-0.86604349	-0.069326804	-0.430288348
"141,143-D,D"	1	['sp|Q8SR30|PABP_ENCCU ']	221	0.405816186	141-D	0.658949394	143-D	0.721637609	-0.069706479	-0.129293006	-0.069706479	-0.129293006
"134,141-D,T"	1	['sp|P0CB38|PAB4L_HUMAN']	94	0.929635661	134-D	1.064959529	141-T	1.052043271	-0.190747846	-0.786075917	-0.070364339	-0.289972933
"189,190-V,R"	6	"['sp|Q96DU9|PABP5_HUMAN', 'sp|P60047|PABP5_GORGO', 'sp|P60048|PABP5_HYLLA', 'sp|Q7JGR2|PABP5_MACMU', 'sp|P60049|PABP5_PANTR', 'sp|P60050|PABP5_PONPY']"	435	0.804472306	189-V	0.940465321	190-R	0.932539433	-0.072548691	-0.285480507	-0.072548691	-0.285480508
"178,180-D,R"	1	['sp|Q74ZS6|PABP_ASHGO ']	807	0.919610535	178-D	0.993007503	180-R	1.001866279	-0.075250197	-0.520276323	-0.073396968	-0.507463185
"182,195-S,K"	1	['sp|P21187|PABP_DROME ']	369	0.843714857	182-S	0.917549262	195-K	1.072498521	-0.140355369	-0.703460931	-0.073834405	-0.370057944
"147,148-T,A"	1	['sp|Q6BI95|PABP_DEBHA ']	130	0.742955787	147-T	1.026427831	148-A	0.816810377	-0.095441116	-0.400486467	-0.07385459	-0.309905888
"161,168-D,Y"	7	"['sp|Q96DU9|PABP5_HUMAN', 'sp|P0CB38|PAB4L_HUMAN', 'sp|P60047|PABP5_GORGO', 'sp|P60048|PABP5_HYLLA', 'sp|Q7JGR2|PABP5_MACMU', 'sp|P60049|PABP5_PANTR', 'sp|P60050|PABP5_PONPY']"	369	0.79044335	161-D	0.993208092	168-Y	0.870284839	-0.073930595	-0.246081535	-0.073930594	-0.246081533
"130,148-V,A"	1	['sp|Q9H361|PABP3_HUMAN']	628	0.626171791	130-V	0.858048625	148-A	0.816810377	-0.07469123	-0.424714648	-0.07469123	-0.424714648
"172,175-Q,Q"	1	['sp|Q9ZQA8|PABPX_ARATH']	421	0.656802484	172-Q	0.73270601	175-Q	1.028297419	-0.096637215	-0.443327724	-0.075903526	-0.34821096
"178,181-D,D"	2	"['sp|Q74ZS6|PABP_ASHGO ', 'sp|Q6CSV3|PABP_KLULA ']"	1469	0.916736991	178-D	0.993007503	181-D	1.025900382	-0.101989787	-0.990481141	-0.076270512	-0.740706555
"157,158-V,V"	19	"['sp|Q96DU9|PABP5_HUMAN', 'sp|Q9EPH8|PABP1_RAT  ', 'sp|P61286|PABP1_BOVIN', 'sp|P60047|PABP5_GORGO', 'sp|P60048|PABP5_HYLLA', 'sp|Q13310|PABP4_HUMAN', 'sp|Q9H361|PABP3_HUMAN', 'sp|P29341|PABP1_MOUSE', 'sp|P20965|PABPA_XENLA', 'sp|Q5R8F7|PABP1_PONAB', 'sp|P11940|PABP1_HUMAN', 'sp|Q7JGR2|PABP5_MACMU', 'sp|P60049|PABP5_PANTR', 'sp|Q6DEY7|EPAB_XENTR ', 'sp|P60050|PABP5_PONPY', 'sp|Q6IP09|PABPB_XENLA', 'sp|Q6GR16|EPABB_XENLA', 'sp|Q98SP8|EPABA_XENLA', 'sp|Q54BM2|PAP1A_DICDI']"	274	0.825487134	157-V	0.947624659	158-V	0.953042213	-0.077639168	-0.190943427	-0.077639168	-0.190943428
"181,200-K,R"	2	"['sp|Q1ZXC2|PAP1B_DICDI', 'sp|Q13310|PABP4_HUMAN']"	446	0.716990452	181-K	0.79810541	200-R	1.133948359	-0.188019868	-1.111726178	-0.081114958	-0.479617517
"128,135-V,T"	1	['sp|Q1DXH0|PABP_COCIM ']	227	0.825636309	128-V	0.90688375	135-T	1.059721172	-0.135407602	-0.595022878	-0.081247441	-0.357026382
"151,157-E,V"	2	"['sp|Q8SR30|PABP_ENCCU ', 'sp|Q6CSV3|PABP_KLULA ']"	608	0.841765084	151-E	0.974267953	157-V	0.947624659	-0.081475253	-0.464918895	-0.081475253	-0.464918893
"135,148-R,A"	1	['sp|P21187|PABP_DROME ']	327	0.734895469	135-R	1.040147459	148-A	0.816810377	-0.114707769	-0.491634489	-0.081914908	-0.351085147
"181,195-K,Q"	1	['sp|P42731|PABP2_ARATH']	625	0.696994806	181-K	0.79810541	195-Q	0.976396087	-0.082272193	-0.481659607	-0.082272193	-0.481659609
"176,178-A,S"	1	['sp|Q6CDH3|PABP_YARLI ']	1528	0.813422587	176-A	0.897948709	178-S	1.016407216	-0.09925896	-0.976461623	-0.084526122	-0.831527091
"134,140-D,R"	6	"['sp|Q96DU9|PABP5_HUMAN', 'sp|P60047|PABP5_GORGO', 'sp|P60048|PABP5_HYLLA', 'sp|Q7JGR2|PABP5_MACMU', 'sp|P60049|PABP5_PANTR', 'sp|P60050|PABP5_PONPY']"	451	0.91526097	134-D	1.064959529	140-R	1.046506186	-0.199225765	-1.196804067	-0.08473903	-0.509050703
"141,148-T,A"	1	['sp|P0CB38|PAB4L_HUMAN']	579	0.730796218	141-T	1.052043271	148-A	0.816810377	-0.128523642	-0.802004628	-0.086014159	-0.536739798
"157,174-V,Q"	1	['sp|P0CB38|PAB4L_HUMAN']	524	0.86098124	157-V	0.947624659	174-Q	1.007713577	-0.093952995	-0.502862778	-0.086643419	-0.463739877
"157,165-V,A"	1	['sp|P31209|PABP_SCHPO ']	280	0.792638374	157-V	0.947624659	165-A	0.927940267	-0.086700706	-0.257642861	-0.086700705	-0.257642858
"162,168-Y,Y"	1	['sp|Q6GR16|EPABB_XENLA']	148	0.708820758	162-Y	0.914194103	168-Y	0.870284839	-0.08678851	-0.373792064	-0.08678851	-0.373792063
"176,197-A,F"	13	"['sp|A1CRM1|PABP_ASPCL ', 'sp|A2Q848|PABP_ASPNC ', 'sp|Q0U1G2|PABP_PHANO ', 'sp|A5DM21|PABP_PICGU ', 'sp|Q5B630|PABP_EMENI ', 'sp|A3LXL0|PABP_PICST ', 'sp|Q4WK03|PABP_ASPFU ', 'sp|Q6CDH3|PABP_YARLI ', 'sp|Q2UK72|PABP_ASPOR ', 'sp|Q5AI15|PABP_CANAL ', 'sp|Q0CR95|PABP_ASPTN ', 'sp|Q1DXH0|PABP_COCIM ', 'sp|A1D4K4|PABP_NEOFI ']"	474	0.717915159	176-A	0.897948709	197-F	0.896740007	-0.087311372	-0.420393147	-0.087311373	-0.42039315
"180,197-E,F"	12	"['sp|Q9EPH8|PABP1_RAT  ', 'sp|P61286|PABP1_BOVIN', 'sp|A5DM21|PABP_PICGU ', 'sp|Q9H361|PABP3_HUMAN', 'sp|P29341|PABP1_MOUSE', 'sp|P20965|PABPA_XENLA', 'sp|A3LXL0|PABP_PICST ', 'sp|Q5R8F7|PABP1_PONAB', 'sp|P11940|PABP1_HUMAN', 'sp|Q6CDH3|PABP_YARLI ', 'sp|Q5AI15|PABP_CANAL ', 'sp|Q6IP09|PABPB_XENLA']"	369	0.807742518	180-E	0.998266373	197-F	0.896740007	-0.087442875	-0.339122701	-0.087442876	-0.339122706
"155,162-C,T"	2	"['sp|Q4P8R9|PABP_USTMA ', 'sp|O64380|PABP3_ARATH']"	437	0.824246379	155-C	0.924188721	162-T	0.986947454	-0.087879326	-0.395206149	-0.087879326	-0.39520615
"159,174-S,Q"	1	['sp|P0CB38|PAB4L_HUMAN']	665	0.901834169	159-S	0.990831397	174-Q	1.007713577	-0.096640081	-0.61962412	-0.088997228	-0.570620683
"186,200-V,H"	15	"['sp|A1CRM1|PABP_ASPCL ', 'sp|Q4P8R9|PABP_USTMA ', 'sp|A2Q848|PABP_ASPNC ', 'sp|P0CP46|PABP_CRYNJ ', 'sp|Q0U1G2|PABP_PHANO ', 'sp|Q5B630|PABP_EMENI ', 'sp|P0CP47|PABP_CRYNB ', 'sp|Q4WK03|PABP_ASPFU ', 'sp|A4QUF0|PABP_MAGO7 ', 'sp|Q2UK72|PABP_ASPOR ', 'sp|Q0CR95|PABP_ASPTN ', 'sp|Q1DXH0|PABP_COCIM ', 'sp|Q7S6N6|PABP_NEUCR ', 'sp|P31209|PABP_SCHPO ', 'sp|A1D4K4|PABP_NEOFI ']"	53	0.910723365	186-V	1.042199053	200-H	1.030841169	-0.163618325	-0.474790514	-0.089276635	-0.259064499
"176,192-Q,K"	1	['sp|P0CB38|PAB4L_HUMAN']	1581	0.722040608	176-Q	0.876837103	192-K	0.925284516	-0.089283186	-0.880898566	-0.089283186	-0.88089857
"176,193-Q,D"	10	"['sp|Q9EPH8|PABP1_RAT  ', 'sp|P61286|PABP1_BOVIN', 'sp|Q13310|PABP4_HUMAN', 'sp|P29341|PABP1_MOUSE', 'sp|P20965|PABPA_XENLA', 'sp|Q5R8F7|PABP1_PONAB', 'sp|P11940|PABP1_HUMAN', 'sp|Q6DEY7|EPAB_XENTR ', 'sp|Q6IP09|PABPB_XENLA', 'sp|Q6GR16|EPABB_XENLA']"	860	0.785763647	176-Q	0.876837103	193-D	1.022131157	-0.110478875	-0.849851447	-0.091073456	-0.700576543
"155,161-C,D"	9	"['sp|Q96DU9|PABP5_HUMAN', 'sp|P60047|PABP5_GORGO', 'sp|Q6BI95|PABP_DEBHA ', 'sp|P60048|PABP5_HYLLA', 'sp|A3LXL0|PABP_PICST ', 'sp|Q7JGR2|PABP5_MACMU', 'sp|P60049|PABP5_PANTR', 'sp|P60050|PABP5_PONPY', 'sp|Q54BM2|PAP1A_DICDI']"	929	0.82375048	155-C	0.924188721	161-D	0.993208092	-0.094161236	-0.738859825	-0.094161236	-0.738859827
"162,170-T,Y"	1	['sp|Q6FKG4|PABP_CANGA ']	303	0.842541899	162-T	0.986947454	170-Y	0.9494581	-0.094523356	-0.330971296	-0.094523355	-0.330971295
"129,136-Y,A"	2	"['sp|Q74ZS6|PABP_ASHGO ', 'sp|Q6CDH3|PABP_YARLI ']"	478	0.877994922	129-Y	1.039766256	136-A	0.972866638	-0.133558979	-0.755392449	-0.094871716	-0.536582253
"189,197-T,N"	1	['sp|Q1ZXC2|PAP1B_DICDI']	58	0.312079774	189-T	0.780911993	197-N	0.523818869	-0.096976663	-0.249804805	-0.096976663	-0.249804804
"176,181-K,K"	1	['sp|Q8SR30|PABP_ENCCU ']	959	0.626632755	176-K	0.906989159	181-K	0.79810541	-0.097240199	-0.779038278	-0.0972402	-0.779038283
"164,165-N,A"	1	['sp|P31209|PABP_SCHPO ']	566	0.79173537	164-N	0.958185783	165-A	0.927940267	-0.097403801	-0.557788546	-0.097403801	-0.557788548
"189,196-V,V"	6	"['sp|Q96DU9|PABP5_HUMAN', 'sp|P60047|PABP5_GORGO', 'sp|P60048|PABP5_HYLLA', 'sp|Q7JGR2|PABP5_MACMU', 'sp|P60049|PABP5_PANTR', 'sp|P60050|PABP5_PONPY']"	553	0.842295597	189-V	0.940465321	196-V	1.049993656	-0.145187024	-0.904691214	-0.098169724	-0.611716422
"136,148-A,A"	19	"['sp|A1CRM1|PABP_ASPCL ', 'sp|A2Q848|PABP_ASPNC ', 'sp|Q6BI95|PABP_DEBHA ', 'sp|Q0U1G2|PABP_PHANO ', 'sp|A5DM21|PABP_PICGU ', 'sp|Q5B630|PABP_EMENI ', 'sp|Q2GSX8|PABP_CHAGB ', 'sp|Q4WK03|PABP_ASPFU ', 'sp|Q6CDH3|PABP_YARLI ', 'sp|A4QUF0|PABP_MAGO7 ', 'sp|Q2UK72|PABP_ASPOR ', 'sp|Q5AI15|PABP_CANAL ', 'sp|Q0CR95|PABP_ASPTN ', 'sp|P21187|PABP_DROME ', 'sp|Q1DXH0|PABP_COCIM ', 'sp|Q7S6N6|PABP_NEUCR ', 'sp|A5DW14|PABP_LODEL ', 'sp|P31209|PABP_SCHPO ', 'sp|A1D4K4|PABP_NEOFI ']"	530	0.69639589	136-A	0.972866638	148-A	0.816810377	-0.098251675	-0.538669084	-0.098251675	-0.538669086
"162,168-S,Y"	1	['sp|P42731|PABP2_ARATH']	58	0.752760016	162-S	0.97850183	168-Y	0.870284839	-0.098815292	-0.256442793	-0.098815292	-0.256442792
"155,173-C,Y"	22	"['sp|A1CRM1|PABP_ASPCL ', 'sp|Q4P8R9|PABP_USTMA ', 'sp|A2Q848|PABP_ASPNC ', 'sp|P0CP46|PABP_CRYNJ ', 'sp|Q6BI95|PABP_DEBHA ', 'sp|Q0U1G2|PABP_PHANO ', 'sp|A5DM21|PABP_PICGU ', 'sp|Q5B630|PABP_EMENI ', 'sp|P42731|PABP2_ARATH', 'sp|A3LXL0|PABP_PICST ', 'sp|Q2GSX8|PABP_CHAGB ', 'sp|P0CP47|PABP_CRYNB ', 'sp|Q4WK03|PABP_ASPFU ', 'sp|Q6CDH3|PABP_YARLI ', 'sp|A4QUF0|PABP_MAGO7 ', 'sp|Q2UK72|PABP_ASPOR ', 'sp|Q5AI15|PABP_CANAL ', 'sp|Q0CR95|PABP_ASPTN ', 'sp|Q1DXH0|PABP_COCIM ', 'sp|Q7S6N6|PABP_NEUCR ', 'sp|A1D4K4|PABP_NEOFI ', 'sp|Q54BM2|PAP1A_DICDI']"	411	0.795241404	155-C	0.924188721	173-Y	0.96824545	-0.09960012	-0.455568481	-0.09960012	-0.455568481
"180,181-Q,A"	3	"['sp|Q05196|PABP5_ARATH', 'sp|O64380|PABP3_ARATH', 'sp|A5DW14|PABP_LODEL ']"	1712	0.767584995	180-Q	1.012571795	181-A	0.867824446	-0.111149562	-1.17585511	-0.100239451	-1.060436663
"158,162-V,Y"	1	['sp|Q6GR16|EPABB_XENLA']	193	0.769769705	158-V	0.953042213	162-Y	0.914194103	-0.101495866	-0.434697895	-0.101495866	-0.434697895
"188,191-S,V"	1	['sp|Q9ZQA8|PABPX_ARATH']	218	0.835839345	188-S	0.937625076	191-V	1.030155189	-0.130059992	-0.579496682	-0.101785731	-0.453517584
"164,173-Q,Y"	5	"['sp|A5DM21|PABP_PICGU ', 'sp|P42731|PABP2_ARATH', 'sp|A3LXL0|PABP_PICST ', 'sp|Q5AI15|PABP_CANAL ', 'sp|A5DW14|PABP_LODEL ']"	390	0.803855479	164-Q	0.936046115	173-Y	0.96824545	-0.102466914	-0.458240364	-0.102466913	-0.458240359
"167,173-C,Y"	5	"['sp|Q6BI95|PABP_DEBHA ', 'sp|A5DM21|PABP_PICGU ', 'sp|A3LXL0|PABP_PICST ', 'sp|Q5AI15|PABP_CANAL ', 'sp|A5DW14|PABP_LODEL ']"	220	0.865483927	167-C	1.121656878	173-Y	0.96824545	-0.220555242	-1.239213259	-0.102761523	-0.577376627
"164,168-N,Y"	13	"['sp|A1CRM1|PABP_ASPCL ', 'sp|A2Q848|PABP_ASPNC ', 'sp|Q0U1G2|PABP_PHANO ', 'sp|Q2GSX8|PABP_CHAGB ', 'sp|Q4WK03|PABP_ASPFU ', 'sp|A4QUF0|PABP_MAGO7 ', 'sp|Q2UK72|PABP_ASPOR ', 'sp|Q0CR95|PABP_ASPTN ', 'sp|P21187|PABP_DROME ', 'sp|Q1DXH0|PABP_COCIM ', 'sp|Q7S6N6|PABP_NEUCR ', 'sp|P31209|PABP_SCHPO ', 'sp|A1D4K4|PABP_NEOFI ']"	482	0.730938999	164-N	0.958185783	168-Y	0.870284839	-0.102955561	-0.538623729	-0.102955561	-0.538623728
"155,162-C,D"	1	['sp|Q9ZQA8|PABPX_ARATH']	375	0.811754097	155-C	0.924188721	162-D	0.989847862	-0.103052132	-0.450866043	-0.103052133	-0.450866046
"151,166-N,R"	5	"['sp|Q74ZS6|PABP_ASHGO ', 'sp|Q6DEY7|EPAB_XENTR ', 'sp|Q4VXU2|PAP1L_HUMAN', 'sp|Q9ZQA8|PABPX_ARATH', 'sp|Q98SP8|EPABA_XENLA']"	266	0.875390094	151-N	0.978529947	166-R	1.039985649	-0.142267007	-0.629271677	-0.103139853	-0.45620548
"176,193-V,D"	1	['sp|P31209|PABP_SCHPO ']	910	0.86458672	176-V	0.968400431	193-D	1.022131157	-0.125245533	-1.00767108	-0.103813711	-0.835239963
"181,185-A,T"	1	['sp|Q9ZQA8|PABPX_ARATH']	890	0.763344789	181-A	0.867824446	185-T	1.028322362	-0.129058496	-1.029993588	-0.104479657	-0.833834115
"153,162-V,H"	1	['sp|Q8SR30|PABP_ENCCU ']	269	0.408017072	153-V	0.512878592	162-H	1.02679722	-0.11860524	-0.468861208	-0.10486152	-0.41453058
"189,191-T,V"	1	['sp|Q9ZQA8|PABPX_ARATH']	225	0.675756737	189-T	0.780911993	191-V	1.030155189	-0.128703804	-0.551428589	-0.105155256	-0.450535358
"151,164-K,Q"	3	"['sp|A3LXL0|PABP_PICST ', 'sp|Q5AI15|PABP_CANAL ', 'sp|A5DW14|PABP_LODEL ']"	108	0.724299182	151-K	0.886870084	164-Q	0.936046115	-0.105852115	-0.394877417	-0.105852115	-0.394877416
"187,200-D,L"	2	"['sp|Q74ZS6|PABP_ASHGO ', 'sp|Q8SR30|PABP_ENCCU ']"	164	0.846167517	187-D	0.962531812	200-L	0.990326208	-0.107052963	-0.571383977	-0.107052962	-0.571383974
"176,196-D,V"	3	"['sp|Q2GSX8|PABP_CHAGB ', 'sp|A4QUF0|PABP_MAGO7 ', 'sp|Q7S6N6|PABP_NEUCR ']"	2259	0.81782676	176-D	0.924992675	196-V	1.049993656	-0.153409681	-1.924417888	-0.107165915	-1.344321965
"176,178-V,S"	1	['sp|P31209|PABP_SCHPO ']	936	0.859908699	176-V	0.968400431	178-S	1.016407216	-0.124380487	-1.014016428	-0.108491732	-0.884482777
"191,200-M,H"	1	['sp|O64380|PABP3_ARATH']	103	0.890386824	191-M	1.023319734	200-H	1.030841169	-0.164493287	-0.708630616	-0.109613176	-0.472209254
"140,144-R,Y"	6	"['sp|Q96DU9|PABP5_HUMAN', 'sp|P60047|PABP5_GORGO', 'sp|P60048|PABP5_HYLLA', 'sp|Q7JGR2|PABP5_MACMU', 'sp|P60049|PABP5_PANTR', 'sp|P60050|PABP5_PONPY']"	182	0.777071104	140-R	1.046506186	144-Y	0.886877396	-0.151051577	-0.926469412	-0.109806292	-0.673492941
"155,168-C,Y"	39	"['sp|A1CRM1|PABP_ASPCL ', 'sp|Q4P8R9|PABP_USTMA ', 'sp|Q96DU9|PABP5_HUMAN', 'sp|Q1ZXC2|PAP1B_DICDI', 'sp|Q9EPH8|PABP1_RAT  ', 'sp|P61286|PABP1_BOVIN', 'sp|A2Q848|PABP_ASPNC ', 'sp|P60047|PABP5_GORGO', 'sp|P60048|PABP5_HYLLA', 'sp|Q0U1G2|PABP_PHANO ', 'sp|Q5B630|PABP_EMENI ', 'sp|Q13310|PABP4_HUMAN', 'sp|P42731|PABP2_ARATH', 'sp|Q9H361|PABP3_HUMAN', 'sp|P29341|PABP1_MOUSE', 'sp|P20965|PABPA_XENLA', 'sp|Q5R8F7|PABP1_PONAB', 'sp|P11940|PABP1_HUMAN', 'sp|Q7JGR2|PABP5_MACMU', 'sp|Q2GSX8|PABP_CHAGB ', 'sp|Q4WK03|PABP_ASPFU ', 'sp|Q05196|PABP5_ARATH', 'sp|P60049|PABP5_PANTR', 'sp|Q8SR30|PABP_ENCCU ', 'sp|O64380|PABP3_ARATH', 'sp|Q6DEY7|EPAB_XENTR ', 'sp|A4QUF0|PABP_MAGO7 ', 'sp|Q2UK72|PABP_ASPOR ', 'sp|P60050|PABP5_PONPY', 'sp|Q0CR95|PABP_ASPTN ', 'sp|P21187|PABP_DROME ', 'sp|Q1DXH0|PABP_COCIM ', 'sp|Q7S6N6|PABP_NEUCR ', 'sp|Q6IP09|PABPB_XENLA', 'sp|Q6GR16|EPABB_XENLA', 'sp|P31209|PABP_SCHPO ', 'sp|Q9ZQA8|PABPX_ARATH', 'sp|A1D4K4|PABP_NEOFI ', 'sp|Q98SP8|EPABA_XENLA']"	262	0.694339709	155-C	0.924188721	168-Y	0.870284839	-0.109967723	-0.405099921	-0.109967723	-0.405099922
"180,186-E,M"	8	"['sp|Q9EPH8|PABP1_RAT  ', 'sp|P61286|PABP1_BOVIN', 'sp|Q9H361|PABP3_HUMAN', 'sp|P29341|PABP1_MOUSE', 'sp|P20965|PABPA_XENLA', 'sp|Q5R8F7|PABP1_PONAB', 'sp|P11940|PABP1_HUMAN', 'sp|Q6IP09|PABPB_XENLA']"	345	0.580619142	180-E	0.998266373	186-M	0.692146915	-0.110327848	-0.477727752	-0.110327848	-0.477727754
"186,200-M,R"	15	"['sp|Q96DU9|PABP5_HUMAN', 'sp|Q9EPH8|PABP1_RAT  ', 'sp|P61286|PABP1_BOVIN', 'sp|P0CB38|PAB4L_HUMAN', 'sp|P60047|PABP5_GORGO', 'sp|P60048|PABP5_HYLLA', 'sp|Q13310|PABP4_HUMAN', 'sp|P29341|PABP1_MOUSE', 'sp|P20965|PABPA_XENLA', 'sp|Q5R8F7|PABP1_PONAB', 'sp|P11940|PABP1_HUMAN', 'sp|Q7JGR2|PABP5_MACMU', 'sp|P60049|PABP5_PANTR', 'sp|P60050|PABP5_PONPY', 'sp|Q6IP09|PABPB_XENLA']"	224	0.581805864	186-M	0.692146915	200-R	1.133948359	-0.203052995	-1.090984199	-0.110341051	-0.592851847
"147,148-A,A"	15	"['sp|A1CRM1|PABP_ASPCL ', 'sp|Q4P8R9|PABP_USTMA ', 'sp|A2Q848|PABP_ASPNC ', 'sp|P0CP46|PABP_CRYNJ ', 'sp|Q0U1G2|PABP_PHANO ', 'sp|Q5B630|PABP_EMENI ', 'sp|Q2GSX8|PABP_CHAGB ', 'sp|P0CP47|PABP_CRYNB ', 'sp|Q4WK03|PABP_ASPFU ', 'sp|A4QUF0|PABP_MAGO7 ', 'sp|Q2UK72|PABP_ASPOR ', 'sp|Q0CR95|PABP_ASPTN ', 'sp|Q1DXH0|PABP_COCIM ', 'sp|Q7S6N6|PABP_NEUCR ', 'sp|A1D4K4|PABP_NEOFI ']"	399	0.596519281	147-A	0.865589756	148-A	0.816810377	-0.110503413	-0.521403715	-0.110503414	-0.521403719
"151,164-N,I"	1	['sp|Q1ZXC2|PAP1B_DICDI']	307	0.811812037	151-N	0.978529947	164-I	0.942820692	-0.110766244	-0.446161386	-0.110766245	-0.446161389
"186,200-M,H"	4	"['sp|Q6DEY7|EPAB_XENTR ', 'sp|Q4VXU2|PAP1L_HUMAN', 'sp|Q6GR16|EPABB_XENLA', 'sp|Q98SP8|EPABA_XENLA']"	81	0.581007776	186-M	0.692146915	200-H	1.030841169	-0.132485759	-0.441194002	-0.111139139	-0.370107111
"178,195-S,Q"	2	"['sp|P42731|PABP2_ARATH', 'sp|O64380|PABP3_ARATH']"	388	0.86460039	178-S	1.016407216	195-Q	0.976396087	-0.127815638	-0.632268633	-0.111795697	-0.553022413
"178,200-S,H"	2	"['sp|O64380|PABP3_ARATH', 'sp|P31209|PABP_SCHPO ']"	68	0.887285631	178-S	1.016407216	200-H	1.030841169	-0.160468771	-0.513036694	-0.112714369	-0.360360505
"181,200-K,L"	1	['sp|Q8SR30|PABP_ENCCU ']	114	0.677450363	181-K	0.79810541	200-L	0.990326208	-0.112934341	-0.46095698	-0.112934341	-0.460956981
"162,172-D,Q"	1	['sp|Q9ZQA8|PABPX_ARATH']	419	0.612178939	162-D	0.989847862	172-Q	0.73270601	-0.113088538	-0.556869422	-0.113088538	-0.556869424
"185,193-S,D"	1	['sp|A5DW14|PABP_LODEL ']	772	0.826876651	185-S	0.939967582	193-D	1.022131157	-0.133893501	-0.994577341	-0.113090931	-0.840053301
"182,187-V,D"	1	['sp|Q8SR30|PABP_ENCCU ']	653	0.848207018	182-V	1.010176792	187-D	0.962531812	-0.124120281	-0.827813322	-0.114324794	-0.762482866
"195,199-Q,G"	9	"['sp|Q96DU9|PABP5_HUMAN', 'sp|P60047|PABP5_GORGO', 'sp|P60048|PABP5_HYLLA', 'sp|P42731|PABP2_ARATH', 'sp|Q7JGR2|PABP5_MACMU', 'sp|Q05196|PABP5_ARATH', 'sp|P60049|PABP5_PANTR', 'sp|O64380|PABP3_ARATH', 'sp|P60050|PABP5_PONPY']"	56	0.861934613	195-Q	0.976396087	199-G	1.099738901	-0.211846146	-0.655167164	-0.114461474	-0.353989915
"176,180-A,Q"	1	['sp|Q1DXH0|PABP_COCIM ']	1853	0.783416231	176-A	0.897948709	180-Q	1.012571795	-0.125821305	-1.40341072	-0.114532478	-1.277495154
"164,172-R,Q"	2	"['sp|Q05196|PABP5_ARATH', 'sp|O64380|PABP3_ARATH']"	339	0.581347357	164-R	0.950060586	172-Q	0.73270601	-0.114767744	-0.502910821	-0.114767744	-0.502910822
"178,190-S,M"	1	['sp|Q54BM2|PAP1A_DICDI']	793	0.868890958	178-S	1.016407216	190-M	0.98449501	-0.131756874	-0.99119717	-0.115604052	-0.869680691
"128,130-V,V"	1	['sp|Q9ZQA8|PABPX_ARATH']	873	0.662492213	128-V	0.90688375	130-V	0.858048625	-0.115658143	-0.902294788	-0.115658142	-0.902294778
"156,158-N,V"	1	['sp|Q9H361|PABP3_HUMAN']	270	0.078606113	156-N	0.204442564	158-V	0.953042213	-0.116236281	-0.453278724	-0.116236281	-0.453278723
"161,164-V,R"	2	"['sp|Q05196|PABP5_ARATH', 'sp|O64380|PABP3_ARATH']"	417	0.83178678	161-V	1.045318696	164-R	0.950060586	-0.161329313	-0.892757314	-0.118273806	-0.654498574
"191,199-V,G"	1	['sp|Q9ZQA8|PABPX_ARATH']	63	0.881088716	191-V	1.030155189	199-G	1.099738901	-0.251813019	-0.839909071	-0.118911284	-0.396622329
"153,157-V,V"	3	"['sp|P42731|PABP2_ARATH', 'sp|Q8SR30|PABP_ENCCU ', 'sp|Q9ZQA8|PABPX_ARATH']"	245	0.366309069	153-V	0.512878592	157-V	0.947624659	-0.119707332	-0.46490182	-0.119707332	-0.464901819
"181,189-A,T"	1	['sp|Q9ZQA8|PABPX_ARATH']	824	0.557956217	181-A	0.867824446	189-T	0.780911993	-0.119738301	-0.909019215	-0.119738301	-0.909019213
"194,200-K,H"	17	"['sp|A1CRM1|PABP_ASPCL ', 'sp|Q4P8R9|PABP_USTMA ', 'sp|A2Q848|PABP_ASPNC ', 'sp|P0CP46|PABP_CRYNJ ', 'sp|Q0U1G2|PABP_PHANO ', 'sp|Q5B630|PABP_EMENI ', 'sp|P0CP47|PABP_CRYNB ', 'sp|Q4WK03|PABP_ASPFU ', 'sp|Q05196|PABP5_ARATH', 'sp|O64380|PABP3_ARATH', 'sp|A4QUF0|PABP_MAGO7 ', 'sp|Q2UK72|PABP_ASPOR ', 'sp|Q0CR95|PABP_ASPTN ', 'sp|Q1DXH0|PABP_COCIM ', 'sp|Q7S6N6|PABP_NEUCR ', 'sp|P31209|PABP_SCHPO ', 'sp|A1D4K4|PABP_NEOFI ']"	59	0.879465487	194-K	1.048921589	200-H	1.030841169	-0.20180607	-0.632735495	-0.120534513	-0.377919577
"130,146-V,V"	1	['sp|Q9H361|PABP3_HUMAN']	367	0.620334824	130-V	0.858048625	146-V	0.864084052	-0.121091309	-0.569347689	-0.121091309	-0.569347687
"162,175-D,Q"	1	['sp|Q9ZQA8|PABPX_ARATH']	564	0.868728955	162-D	0.989847862	175-Q	1.028297419	-0.149129047	-0.944033881	-0.121118907	-0.766720865
"164,174-N,K"	1	['sp|Q6CSV3|PABP_KLULA ']	432	0.836593629	164-N	0.958185783	174-K	1.053700209	-0.173046931	-0.990701078	-0.121592154	-0.69612028
"191,193-M,D"	2	"['sp|Q74ZS6|PABP_ASHGO ', 'sp|O64380|PABP3_ARATH']"	395	0.876772981	191-M	1.023319734	193-D	1.022131157	-0.169194003	-0.925612081	-0.123227019	-0.674139836
"177,180-S,R"	1	['sp|Q74ZS6|PABP_ASHGO ']	919	0.825919065	177-S	0.94939709	180-R	1.001866279	-0.125249865	-1.012687252	-0.123478025	-0.99836133
"191,197-M,F"	1	['sp|O64380|PABP3_ARATH']	147	0.771636701	191-M	1.023319734	197-F	0.896740007	-0.146015044	-0.913892814	-0.125103306	-0.783008444
"196,197-V,F"	30	"['sp|A1CRM1|PABP_ASPCL ', 'sp|Q9EPH8|PABP1_RAT  ', 'sp|P61286|PABP1_BOVIN', 'sp|A2Q848|PABP_ASPNC ', 'sp|P0CB38|PAB4L_HUMAN', 'sp|Q0U1G2|PABP_PHANO ', 'sp|A5DM21|PABP_PICGU ', 'sp|Q5B630|PABP_EMENI ', 'sp|Q13310|PABP4_HUMAN', 'sp|Q9H361|PABP3_HUMAN', 'sp|P29341|PABP1_MOUSE', 'sp|P20965|PABPA_XENLA', 'sp|A3LXL0|PABP_PICST ', 'sp|Q5R8F7|PABP1_PONAB', 'sp|P11940|PABP1_HUMAN', 'sp|Q4WK03|PABP_ASPFU ', 'sp|Q6CDH3|PABP_YARLI ', 'sp|Q05196|PABP5_ARATH', 'sp|O64380|PABP3_ARATH', 'sp|Q6DEY7|EPAB_XENTR ', 'sp|Q4VXU2|PAP1L_HUMAN', 'sp|Q2UK72|PABP_ASPOR ', 'sp|Q5AI15|PABP_CANAL ', 'sp|Q0CR95|PABP_ASPTN ', 'sp|Q1DXH0|PABP_COCIM ', 'sp|Q6IP09|PABPB_XENLA', 'sp|Q6GR16|EPABB_XENLA', 'sp|A1D4K4|PABP_NEOFI ', 'sp|Q98SP8|EPABA_XENLA', 'sp|Q54BM2|PAP1A_DICDI']"	352	0.771333532	196-V	1.049993656	197-F	0.896740007	-0.170237787	-0.894712493	-0.125406475	-0.659094211
"188,193-S,D"	1	['sp|Q9ZQA8|PABPX_ARATH']	575	0.812167258	188-S	0.937625076	193-D	1.022131157	-0.146208546	-0.93201015	-0.125457818	-0.799734099
"158,161-V,D"	7	"['sp|Q96DU9|PABP5_HUMAN', 'sp|P60047|PABP5_GORGO', 'sp|P60048|PABP5_HYLLA', 'sp|Q7JGR2|PABP5_MACMU', 'sp|P60049|PABP5_PANTR', 'sp|P60050|PABP5_PONPY', 'sp|Q54BM2|PAP1A_DICDI']"	517	0.821030965	158-V	0.953042213	161-D	0.993208092	-0.125538273	-0.729115648	-0.125538273	-0.729115648
"187,193-D,D"	1	['sp|Q74ZS6|PABP_ASHGO ']	316	0.836294786	187-D	0.962531812	193-D	1.022131157	-0.147538969	-0.706770189	-0.126237026	-0.604725432
"162,172-S,Q"	1	['sp|P42731|PABP2_ARATH']	423	0.590621005	162-S	0.97850183	172-Q	0.73270601	-0.126333166	-0.653373043	-0.126333167	-0.653373047
"136,139-G,H"	1	['sp|Q54BM2|PAP1A_DICDI']	531	0.591146554	136-G	0.813717785	139-H	0.883681273	-0.127920614	-0.757973849	-0.127920614	-0.75797385
"136,148-S,A"	21	"['sp|Q96DU9|PABP5_HUMAN', 'sp|Q9EPH8|PABP1_RAT  ', 'sp|P61286|PABP1_BOVIN', 'sp|P0CB38|PAB4L_HUMAN', 'sp|P60047|PABP5_GORGO', 'sp|P0CP46|PABP_CRYNJ ', 'sp|P60048|PABP5_HYLLA', 'sp|Q13310|PABP4_HUMAN', 'sp|Q9H361|PABP3_HUMAN', 'sp|P29341|PABP1_MOUSE', 'sp|P20965|PABPA_XENLA', 'sp|Q5R8F7|PABP1_PONAB', 'sp|P11940|PABP1_HUMAN', 'sp|Q7JGR2|PABP5_MACMU', 'sp|P0CP47|PABP_CRYNB ', 'sp|P60049|PABP5_PANTR', 'sp|Q6DEY7|EPAB_XENTR ', 'sp|P60050|PABP5_PONPY', 'sp|Q6IP09|PABPB_XENLA', 'sp|Q6GR16|EPABB_XENLA', 'sp|Q98SP8|EPABA_XENLA']"	47	0.636066505	136-S	0.93986799	148-A	0.816810377	-0.131627422	-0.352208513	-0.131627422	-0.352208514
"185,199-T,G"	5	"['sp|Q6DEY7|EPAB_XENTR ', 'sp|Q4VXU2|PAP1L_HUMAN', 'sp|Q6GR16|EPABB_XENLA', 'sp|Q9ZQA8|PABPX_ARATH', 'sp|Q98SP8|EPABA_XENLA']"	224	0.867321705	185-T	1.028322362	199-G	1.099738901	-0.2635644	-1.52825728	-0.132678295	-0.769324576
"151,155-N,C"	37	"['sp|A1CRM1|PABP_ASPCL ', 'sp|Q4P8R9|PABP_USTMA ', 'sp|Q96DU9|PABP5_HUMAN', 'sp|Q1ZXC2|PAP1B_DICDI', 'sp|Q9EPH8|PABP1_RAT  ', 'sp|P61286|PABP1_BOVIN', 'sp|A2Q848|PABP_ASPNC ', 'sp|P60047|PABP5_GORGO', 'sp|P60048|PABP5_HYLLA', 'sp|Q0U1G2|PABP_PHANO ', 'sp|Q5B630|PABP_EMENI ', 'sp|Q13310|PABP4_HUMAN', 'sp|P42731|PABP2_ARATH', 'sp|Q9H361|PABP3_HUMAN', 'sp|P29341|PABP1_MOUSE', 'sp|P20965|PABPA_XENLA', 'sp|Q5R8F7|PABP1_PONAB', 'sp|P11940|PABP1_HUMAN', 'sp|Q7JGR2|PABP5_MACMU', 'sp|Q74ZS6|PABP_ASHGO ', 'sp|Q2GSX8|PABP_CHAGB ', 'sp|Q4WK03|PABP_ASPFU ', 'sp|P60049|PABP5_PANTR', 'sp|Q6DEY7|EPAB_XENTR ', 'sp|Q4VXU2|PAP1L_HUMAN', 'sp|A4QUF0|PABP_MAGO7 ', 'sp|Q2UK72|PABP_ASPOR ', 'sp|P60050|PABP5_PONPY', 'sp|Q0CR95|PABP_ASPTN ', 'sp|P21187|PABP_DROME ', 'sp|Q1DXH0|PABP_COCIM ', 'sp|Q7S6N6|PABP_NEUCR ', 'sp|Q6IP09|PABPB_XENLA', 'sp|Q9ZQA8|PABPX_ARATH', 'sp|A1D4K4|PABP_NEOFI ', 'sp|Q98SP8|EPABA_XENLA', 'sp|Q54BM2|PAP1A_DICDI']"	221	0.771020786	151-N	0.978529947	155-C	0.924188721	-0.133325554	-0.59497776	-0.133325554	-0.594977761
"137,148-F,M"	1	['sp|Q8SR30|PABP_ENCCU ']	214	0.451328282	137-F	0.585169946	148-M	1.019467233	-0.145233304	-0.706977032	-0.133841664	-0.651523995
"136,147-A,A"	12	"['sp|A1CRM1|PABP_ASPCL ', 'sp|A2Q848|PABP_ASPNC ', 'sp|Q0U1G2|PABP_PHANO ', 'sp|Q5B630|PABP_EMENI ', 'sp|Q2GSX8|PABP_CHAGB ', 'sp|Q4WK03|PABP_ASPFU ', 'sp|A4QUF0|PABP_MAGO7 ', 'sp|Q2UK72|PABP_ASPOR ', 'sp|Q0CR95|PABP_ASPTN ', 'sp|Q1DXH0|PABP_COCIM ', 'sp|Q7S6N6|PABP_NEUCR ', 'sp|A1D4K4|PABP_NEOFI ']"	216	0.707986418	136-A	0.972866638	147-A	0.865589756	-0.134116978	-0.615999727	-0.134116978	-0.615999726
"151,157-N,V"	38	"['sp|A1CRM1|PABP_ASPCL ', 'sp|Q4P8R9|PABP_USTMA ', 'sp|Q96DU9|PABP5_HUMAN', 'sp|Q1ZXC2|PAP1B_DICDI', 'sp|Q6FKG4|PABP_CANGA ', 'sp|Q9EPH8|PABP1_RAT  ', 'sp|P61286|PABP1_BOVIN', 'sp|A2Q848|PABP_ASPNC ', 'sp|P60047|PABP5_GORGO', 'sp|P60048|PABP5_HYLLA', 'sp|Q0U1G2|PABP_PHANO ', 'sp|Q5B630|PABP_EMENI ', 'sp|Q13310|PABP4_HUMAN', 'sp|P42731|PABP2_ARATH', 'sp|Q9H361|PABP3_HUMAN', 'sp|P29341|PABP1_MOUSE', 'sp|P20965|PABPA_XENLA', 'sp|Q5R8F7|PABP1_PONAB', 'sp|P11940|PABP1_HUMAN', 'sp|Q7JGR2|PABP5_MACMU', 'sp|Q74ZS6|PABP_ASHGO ', 'sp|Q2GSX8|PABP_CHAGB ', 'sp|Q4WK03|PABP_ASPFU ', 'sp|P60049|PABP5_PANTR', 'sp|Q6DEY7|EPAB_XENTR ', 'sp|Q4VXU2|PAP1L_HUMAN', 'sp|A4QUF0|PABP_MAGO7 ', 'sp|Q2UK72|PABP_ASPOR ', 'sp|P60050|PABP5_PONPY', 'sp|Q0CR95|PABP_ASPTN ', 'sp|P21187|PABP_DROME ', 'sp|Q1DXH0|PABP_COCIM ', 'sp|Q7S6N6|PABP_NEUCR ', 'sp|Q6IP09|PABPB_XENLA', 'sp|Q9ZQA8|PABPX_ARATH', 'sp|A1D4K4|PABP_NEOFI ', 'sp|Q98SP8|EPABA_XENLA', 'sp|Q54BM2|PAP1A_DICDI']"	322	0.792826694	151-N	0.978529947	157-V	0.947624659	-0.134452413	-0.622460199	-0.134452413	-0.622460201
"186,192-M,K"	1	['sp|P0CB38|PAB4L_HUMAN']	450	0.504135978	186-M	0.692146915	192-K	0.925284516	-0.136296845	-0.749297066	-0.136296845	-0.749297067
"142,148-I,A"	1	['sp|P21187|PABP_DROME ']	51	0.518542905	142-I	0.8042288	148-A	0.816810377	-0.138359524	-0.382923632	-0.138359524	-0.382923633
"188,194-S,K"	1	['sp|Q9ZQA8|PABPX_ARATH']	334	0.798450806	188-S	0.937625076	194-K	1.048921589	-0.185044378	-0.980234179	-0.13917427	-0.737246804
"181,199-K,G"	3	"['sp|Q13310|PABP4_HUMAN', 'sp|P42731|PABP2_ARATH', 'sp|Q54BM2|PAP1A_DICDI']"	314	0.657156517	181-K	0.79810541	199-G	1.099738901	-0.220551049	-1.206027892	-0.140948893	-0.77074354
"168,174-Y,D"	7	"['sp|Q96DU9|PABP5_HUMAN', 'sp|P60047|PABP5_GORGO', 'sp|P60048|PABP5_HYLLA', 'sp|Q7JGR2|PABP5_MACMU', 'sp|P60049|PABP5_PANTR', 'sp|P60050|PABP5_PONPY', 'sp|P31209|PABP_SCHPO ']"	168	0.65331305	168-Y	0.870284839	174-D	0.913007681	-0.141263694	-0.895844403	-0.141263693	-0.895844394
"136,147-G,A"	1	['sp|Q4P8R9|PABP_USTMA ']	376	0.562674216	136-G	0.813717785	147-A	0.865589756	-0.141671563	-0.718093471	-0.141671563	-0.718093471
"158,173-V,Y"	1	['sp|Q54BM2|PAP1A_DICDI']	212	0.778009828	158-V	0.953042213	173-Y	0.96824545	-0.144768959	-0.711495594	-0.144768958	-0.711495592
"130,138-V,N"	1	['sp|Q9H361|PABP3_HUMAN']	245	0.65703573	130-V	0.858048625	138-N	0.934821971	-0.145086977	-0.638711561	-0.145086977	-0.63871156
"128,148-V,A"	19	"['sp|A1CRM1|PABP_ASPCL ', 'sp|A2Q848|PABP_ASPNC ', 'sp|P0CB38|PAB4L_HUMAN', 'sp|Q0U1G2|PABP_PHANO ', 'sp|Q5B630|PABP_EMENI ', 'sp|Q13310|PABP4_HUMAN', 'sp|Q2GSX8|PABP_CHAGB ', 'sp|Q4WK03|PABP_ASPFU ', 'sp|Q6DEY7|EPAB_XENTR ', 'sp|A4QUF0|PABP_MAGO7 ', 'sp|Q2UK72|PABP_ASPOR ', 'sp|Q0CR95|PABP_ASPTN ', 'sp|P21187|PABP_DROME ', 'sp|Q1DXH0|PABP_COCIM ', 'sp|Q6GR16|EPABB_XENLA', 'sp|P31209|PABP_SCHPO ', 'sp|A1D4K4|PABP_NEOFI ', 'sp|Q98SP8|EPABA_XENLA', 'sp|Q54BM2|PAP1A_DICDI']"	500	0.59560289	128-V	0.90688375	148-A	0.816810377	-0.145149168	-0.857770445	-0.145149168	-0.857770443
"190,197-M,F"	1	['sp|Q54BM2|PAP1A_DICDI']	267	0.736679696	190-M	0.98449501	197-F	0.896740007	-0.146156366	-0.656651756	-0.146156366	-0.656651757
"136,148-G,A"	2	"['sp|Q4P8R9|PABP_USTMA ', 'sp|Q54BM2|PAP1A_DICDI']"	307	0.51685384	136-G	0.813717785	148-A	0.816810377	-0.14779929	-0.700444184	-0.147799291	-0.700444188
"193,199-D,G"	34	"['sp|A1CRM1|PABP_ASPCL ', 'sp|Q4P8R9|PABP_USTMA ', 'sp|Q9EPH8|PABP1_RAT  ', 'sp|P61286|PABP1_BOVIN', 'sp|A2Q848|PABP_ASPNC ', 'sp|P0CP46|PABP_CRYNJ ', 'sp|Q6BI95|PABP_DEBHA ', 'sp|A5DM21|PABP_PICGU ', 'sp|Q5B630|PABP_EMENI ', 'sp|Q13310|PABP4_HUMAN', 'sp|P42731|PABP2_ARATH', 'sp|P29341|PABP1_MOUSE', 'sp|P20965|PABPA_XENLA', 'sp|A3LXL0|PABP_PICST ', 'sp|Q5R8F7|PABP1_PONAB', 'sp|P11940|PABP1_HUMAN', 'sp|P0CP47|PABP_CRYNB ', 'sp|Q4WK03|PABP_ASPFU ', 'sp|Q6CDH3|PABP_YARLI ', 'sp|Q05196|PABP5_ARATH', 'sp|O64380|PABP3_ARATH', 'sp|Q6DEY7|EPAB_XENTR ', 'sp|Q4VXU2|PAP1L_HUMAN', 'sp|Q2UK72|PABP_ASPOR ', 'sp|Q5AI15|PABP_CANAL ', 'sp|Q0CR95|PABP_ASPTN ', 'sp|Q1DXH0|PABP_COCIM ', 'sp|Q6IP09|PABPB_XENLA', 'sp|Q6GR16|EPABB_XENLA', 'sp|A5DW14|PABP_LODEL ', 'sp|P31209|PABP_SCHPO ', 'sp|Q9ZQA8|PABPX_ARATH', 'sp|A1D4K4|PABP_NEOFI ', 'sp|Q98SP8|EPABA_XENLA']"	153	0.851794206	193-D	1.022131157	199-G	1.099738901	-0.27228319	-2.136739735	-0.148205794	-1.163043554
"151,164-E,N"	1	['sp|Q6CSV3|PABP_KLULA ']	1189	0.783870017	151-E	0.974267953	164-N	0.958185783	-0.149659684	-1.385268529	-0.149659684	-1.385268533
"164,170-I,Y"	1	['sp|Q1ZXC2|PAP1B_DICDI']	188	0.745085601	164-I	0.942820692	170-Y	0.9494581	-0.150083142	-0.882084253	-0.150083142	-0.882084252
"161,169-D,A"	7	"['sp|Q96DU9|PABP5_HUMAN', 'sp|P0CB38|PAB4L_HUMAN', 'sp|P60047|PABP5_GORGO', 'sp|P60048|PABP5_HYLLA', 'sp|Q7JGR2|PABP5_MACMU', 'sp|P60049|PABP5_PANTR', 'sp|P60050|PABP5_PONPY']"	565	0.842506478	161-D	0.993208092	169-A	1.044262046	-0.194663036	-1.286373219	-0.150701614	-0.995867137
"191,195-I,K"	1	['sp|Q54BM2|PAP1A_DICDI']	81	0.849165212	191-I	1.155247436	195-K	1.072498521	-0.389835955	-1.590001105	-0.150834788	-0.615201026
"158,174-V,D"	6	"['sp|Q96DU9|PABP5_HUMAN', 'sp|P60047|PABP5_GORGO', 'sp|P60048|PABP5_HYLLA', 'sp|Q7JGR2|PABP5_MACMU', 'sp|P60049|PABP5_PANTR', 'sp|P60050|PABP5_PONPY']"	701	0.716249544	158-V	0.953042213	174-D	0.913007681	-0.153885317	-1.104155533	-0.153885317	-1.104155532
"153,164-V,Q"	1	['sp|P42731|PABP2_ARATH']	378	0.325653896	153-V	0.512878592	164-Q	0.936046115	-0.154424118	-0.807792588	-0.154424118	-0.807792585
"166,172-R,Q"	1	['sp|Q9ZQA8|PABPX_ARATH']	300	0.578091812	166-R	1.039985649	172-Q	0.73270601	-0.183911923	-0.942325426	-0.154614198	-0.792210138
"152,166-V,R"	1	['sp|Q6CSV3|PABP_KLULA ']	480	0.661975764	152-V	0.817004047	166-R	1.039985649	-0.18769672	-1.146248478	-0.155028283	-0.946745012
"155,162-C,Y"	1	['sp|Q6GR16|EPABB_XENLA']	284	0.689661881	155-C	0.924188721	162-Y	0.914194103	-0.155225998	-0.731770381	-0.155225998	-0.73177038
"169,170-A,Y"	6	"['sp|Q96DU9|PABP5_HUMAN', 'sp|P60047|PABP5_GORGO', 'sp|P60048|PABP5_HYLLA', 'sp|Q7JGR2|PABP5_MACMU', 'sp|P60049|PABP5_PANTR', 'sp|P60050|PABP5_PONPY']"	287	0.792321445	169-A	1.044262046	170-Y	0.9494581	-0.199161613	-1.036187899	-0.157136655	-0.817542587
"184,191-E,M"	2	"['sp|Q74ZS6|PABP_ASHGO ', 'sp|Q6CSV3|PABP_KLULA ']"	512	0.841396327	184-E	1.064362616	191-M	1.023319734	-0.247786942	-1.617318418	-0.158603673	-1.035214525
"184,197-N,F"	1	['sp|Q4VXU2|PAP1L_HUMAN']	214	0.620270703	184-N	0.869828385	197-F	0.896740007	-0.159739208	-0.816847073	-0.159739209	-0.816847079
"184,197-E,F"	10	"['sp|Q9EPH8|PABP1_RAT  ', 'sp|P61286|PABP1_BOVIN', 'sp|P0CB38|PAB4L_HUMAN', 'sp|A5DM21|PABP_PICGU ', 'sp|Q13310|PABP4_HUMAN', 'sp|P29341|PABP1_MOUSE', 'sp|A3LXL0|PABP_PICST ', 'sp|Q5R8F7|PABP1_PONAB', 'sp|P11940|PABP1_HUMAN', 'sp|Q5AI15|PABP_CANAL ']"	330	0.734995152	184-E	1.064362616	197-F	0.896740007	-0.219461387	-1.212625037	-0.161744855	-0.893714668
"180,200-Q,H"	4	"['sp|Q05196|PABP5_ARATH', 'sp|O64380|PABP3_ARATH', 'sp|Q4VXU2|PAP1L_HUMAN', 'sp|Q1DXH0|PABP_COCIM ']"	85	0.837597636	180-Q	1.012571795	200-H	1.030841169	-0.206203056	-0.797281863	-0.162402364	-0.627926966
"178,197-T,F"	1	['sp|Q05196|PABP5_ARATH']	277	0.718797457	178-T	0.982946977	197-F	0.896740007	-0.162650421	-0.777269355	-0.162650422	-0.77726936
"176,199-D,G"	4	"['sp|Q6FKG4|PABP_CANGA ', 'sp|Q2GSX8|PABP_CHAGB ', 'sp|A4QUF0|PABP_MAGO7 ', 'sp|Q7S6N6|PABP_NEUCR ']"	536	0.760946752	176-D	0.924992675	199-G	1.099738901	-0.256303676	-1.71038045	-0.164045923	-1.0947207
"151,170-N,Y"	8	"['sp|Q96DU9|PABP5_HUMAN', 'sp|Q1ZXC2|PAP1B_DICDI', 'sp|Q6FKG4|PABP_CANGA ', 'sp|P60047|PABP5_GORGO', 'sp|P60048|PABP5_HYLLA', 'sp|Q7JGR2|PABP5_MACMU', 'sp|P60049|PABP5_PANTR', 'sp|P60050|PABP5_PONPY']"	402	0.763267031	151-N	0.978529947	170-Y	0.9494581	-0.165806153	-0.908921261	-0.165806153	-0.908921262
"176,200-Q,R"	9	"['sp|Q9EPH8|PABP1_RAT  ', 'sp|P61286|PABP1_BOVIN', 'sp|P0CB38|PAB4L_HUMAN', 'sp|Q13310|PABP4_HUMAN', 'sp|P29341|PABP1_MOUSE', 'sp|P20965|PABPA_XENLA', 'sp|Q5R8F7|PABP1_PONAB', 'sp|P11940|PABP1_HUMAN', 'sp|Q6IP09|PABPB_XENLA']"	252	0.708701793	176-Q	0.876837103	200-R	1.133948359	-0.2855862	-1.601279053	-0.16813531	-0.942733052
"135,136-A,G"	1	['sp|Q4P8R9|PABP_USTMA ']	232	0.644291503	135-A	1.02701377	136-G	0.813717785	-0.191407867	-0.978530678	-0.169426282	-0.866154653
"136,147-A,T"	1	['sp|Q6BI95|PABP_DEBHA ']	295	0.799022265	136-A	0.972866638	147-T	1.026427831	-0.199555128	-1.045545357	-0.173844373	-0.910836914
"161,168-V,Y"	2	"['sp|Q05196|PABP5_ARATH', 'sp|O64380|PABP3_ARATH']"	132	0.693673424	161-V	1.045318696	168-Y	0.870284839	-0.21605159	-1.358460723	-0.176611415	-1.110473987
"181,185-Q,T"	1	['sp|Q4VXU2|PAP1L_HUMAN']	676	0.717598817	181-Q	0.901113459	185-T	1.028322362	-0.209036304	-1.521493925	-0.183514642	-1.335731677
"151,159-K,S"	1	['sp|P0CB38|PAB4L_HUMAN']	48	0.69482189	151-K	0.886870084	159-S	0.990831397	-0.183916834	-0.527696014	-0.183916834	-0.527696015
"177,191-S,M"	2	"['sp|Q74ZS6|PABP_ASHGO ', 'sp|Q6CSV3|PABP_KLULA ']"	740	0.763161566	177-S	0.94939709	191-M	1.023319734	-0.208375213	-1.584524713	-0.186235524	-1.416170311
"178,191-S,M"	1	['sp|O64380|PABP3_ARATH']	671	0.812864714	178-S	1.016407216	191-M	1.023319734	-0.227244847	-1.660452734	-0.187135286	-1.367376648
"137,143-F,D"	1	['sp|Q8SR30|PABP_ENCCU ']	279	0.234907936	137-F	0.585169946	143-D	0.721637609	-0.187372705	-0.948719321	-0.187372705	-0.948719319
"177,199-S,G"	1	['sp|P0CB38|PAB4L_HUMAN']	253	0.758366185	177-S	0.94939709	199-G	1.099738901	-0.285722728	-1.603058117	-0.191030905	-1.071786081
"162,174-S,A"	1	['sp|P42731|PABP2_ARATH']	186	0.772658242	162-S	0.97850183	174-A	0.986194248	-0.192334634	-1.272984886	-0.192334634	-1.272984889
"165,174-A,D"	1	['sp|P31209|PABP_SCHPO ']	514	0.65240015	165-A	0.927940267	174-D	0.913007681	-0.194816442	-1.232821442	-0.194816441	-1.232821437
"160,162-N,T"	1	['sp|Q4P8R9|PABP_USTMA ']	356	0.792054371	160-N	1.006409096	162-T	0.986947454	-0.201218524	-1.110879453	-0.194893083	-1.075958202
"188,189-S,T"	1	['sp|Q9ZQA8|PABPX_ARATH']	349	0.535930691	188-S	0.937625076	189-T	0.780911993	-0.196271976	-1.070659028	-0.196271976	-1.070659026
"190,194-R,R"	6	"['sp|Q96DU9|PABP5_HUMAN', 'sp|P60047|PABP5_GORGO', 'sp|P60048|PABP5_HYLLA', 'sp|Q7JGR2|PABP5_MACMU', 'sp|P60049|PABP5_PANTR', 'sp|P60050|PABP5_PONPY']"	248	0.734729747	190-R	0.932539433	194-R	1.128068907	-0.317238992	-1.815591223	-0.197809686	-1.13208508
"176,200-D,H"	2	"['sp|A4QUF0|PABP_MAGO7 ', 'sp|Q7S6N6|PABP_NEUCR ']"	290	0.719864011	176-D	0.924992675	200-H	1.030841169	-0.233656519	-1.275734141	-0.205128664	-1.119975771
"157,166-V,R"	9	"['sp|P0CP46|PABP_CRYNJ ', 'sp|Q74ZS6|PABP_ASHGO ', 'sp|P0CP47|PABP_CRYNB ', 'sp|Q6DEY7|EPAB_XENTR ', 'sp|Q4VXU2|PAP1L_HUMAN', 'sp|Q6CSV3|PABP_KLULA ', 'sp|Q6GR16|EPABB_XENLA', 'sp|Q9ZQA8|PABPX_ARATH', 'sp|Q98SP8|EPABA_XENLA']"	523	0.740885694	157-V	0.947624659	166-R	1.039985649	-0.244630351	-1.607889027	-0.206738965	-1.358839211
"157,173-V,Y"	22	"['sp|A1CRM1|PABP_ASPCL ', 'sp|Q4P8R9|PABP_USTMA ', 'sp|A2Q848|PABP_ASPNC ', 'sp|P0CP46|PABP_CRYNJ ', 'sp|Q6BI95|PABP_DEBHA ', 'sp|Q0U1G2|PABP_PHANO ', 'sp|A5DM21|PABP_PICGU ', 'sp|Q5B630|PABP_EMENI ', 'sp|P42731|PABP2_ARATH', 'sp|A3LXL0|PABP_PICST ', 'sp|Q2GSX8|PABP_CHAGB ', 'sp|P0CP47|PABP_CRYNB ', 'sp|Q4WK03|PABP_ASPFU ', 'sp|A4QUF0|PABP_MAGO7 ', 'sp|Q2UK72|PABP_ASPOR ', 'sp|Q5AI15|PABP_CANAL ', 'sp|Q0CR95|PABP_ASPTN ', 'sp|Q1DXH0|PABP_COCIM ', 'sp|Q7S6N6|PABP_NEUCR ', 'sp|A5DW14|PABP_LODEL ', 'sp|A1D4K4|PABP_NEOFI ', 'sp|Q54BM2|PAP1A_DICDI']"	168	0.707455015	157-V	0.947624659	173-Y	0.96824545	-0.21007825	-1.561736148	-0.210078249	-1.561736144
"155,170-C,Y"	7	"['sp|Q96DU9|PABP5_HUMAN', 'sp|Q1ZXC2|PAP1B_DICDI', 'sp|P60047|PABP5_GORGO', 'sp|P60048|PABP5_HYLLA', 'sp|Q7JGR2|PABP5_MACMU', 'sp|P60049|PABP5_PANTR', 'sp|P60050|PABP5_PONPY']"	172	0.666323909	155-C	0.924188721	170-Y	0.9494581	-0.211154558	-1.552827989	-0.211154558	-1.552827989
"169,174-A,D"	6	"['sp|Q96DU9|PABP5_HUMAN', 'sp|P60047|PABP5_GORGO', 'sp|P60048|PABP5_HYLLA', 'sp|Q7JGR2|PABP5_MACMU', 'sp|P60049|PABP5_PANTR', 'sp|P60050|PABP5_PONPY']"	601	0.698206138	169-A	1.044262046	174-D	0.913007681	-0.255213131	-1.788566622	-0.214801543	-1.505356988
"176,194-L,R"	6	"['sp|Q96DU9|PABP5_HUMAN', 'sp|P60047|PABP5_GORGO', 'sp|P60048|PABP5_HYLLA', 'sp|Q7JGR2|PABP5_MACMU', 'sp|P60049|PABP5_PANTR', 'sp|P60050|PABP5_PONPY']"	97	0.73397731	176-L	0.94950938	194-R	1.128068907	-0.337134698	-1.579147459	-0.21553207	-1.009557671
"181,193-R,D"	10	"['sp|Q9EPH8|PABP1_RAT  ', 'sp|P61286|PABP1_BOVIN', 'sp|P29341|PABP1_MOUSE', 'sp|P20965|PABPA_XENLA', 'sp|Q5R8F7|PABP1_PONAB', 'sp|P11940|PABP1_HUMAN', 'sp|Q6DEY7|EPAB_XENTR ', 'sp|Q6IP09|PABPB_XENLA', 'sp|Q6GR16|EPABB_XENLA', 'sp|Q98SP8|EPABA_XENLA']"	87	0.402236153	181-R	0.617774016	193-D	1.022131157	-0.229209917	-0.920533113	-0.215537863	-0.865624588
"164,175-N,S"	2	"['sp|Q6CDH3|PABP_YARLI ', 'sp|P31209|PABP_SCHPO ']"	49	0.705392464	164-N	0.958185783	175-S	0.965447953	-0.219686038	-0.650775284	-0.219686039	-0.650775287
"130,148-V,M"	1	['sp|Q8SR30|PABP_ENCCU ']	413	0.631979283	130-V	0.858048625	148-M	1.019467233	-0.242773175	-1.457928193	-0.226069342	-1.357616497
"180,185-Q,T"	1	['sp|Q4VXU2|PAP1L_HUMAN']	950	0.767212536	180-Q	1.012571795	185-T	1.028322362	-0.274037684	-2.377147622	-0.232787464	-2.019321425
"186,194-V,L"	1	['sp|Q6CSV3|PABP_KLULA ']	589	0.762131658	186-V	1.042199053	194-L	1.068201167	-0.351146587	-2.501021335	-0.237868342	-1.694203562
"195,197-K,F"	25	"['sp|A1CRM1|PABP_ASPCL ', 'sp|Q9EPH8|PABP1_RAT  ', 'sp|P61286|PABP1_BOVIN', 'sp|A2Q848|PABP_ASPNC ', 'sp|P0CB38|PAB4L_HUMAN', 'sp|Q0U1G2|PABP_PHANO ', 'sp|Q5B630|PABP_EMENI ', 'sp|Q13310|PABP4_HUMAN', 'sp|Q9H361|PABP3_HUMAN', 'sp|P29341|PABP1_MOUSE', 'sp|P20965|PABPA_XENLA', 'sp|Q5R8F7|PABP1_PONAB', 'sp|P11940|PABP1_HUMAN', 'sp|Q4WK03|PABP_ASPFU ', 'sp|Q6CDH3|PABP_YARLI ', 'sp|Q6DEY7|EPAB_XENTR ', 'sp|Q4VXU2|PAP1L_HUMAN', 'sp|Q2UK72|PABP_ASPOR ', 'sp|Q0CR95|PABP_ASPTN ', 'sp|Q1DXH0|PABP_COCIM ', 'sp|Q6IP09|PABPB_XENLA', 'sp|Q6GR16|EPABB_XENLA', 'sp|A1D4K4|PABP_NEOFI ', 'sp|Q98SP8|EPABA_XENLA', 'sp|Q54BM2|PAP1A_DICDI']"	246	0.657312738	195-K	1.072498521	197-F	0.896740007	-0.304439593	-1.729020543	-0.239427269	-1.359792472
"158,169-V,A"	7	"['sp|Q96DU9|PABP5_HUMAN', 'sp|P60047|PABP5_GORGO', 'sp|P60048|PABP5_HYLLA', 'sp|Q13310|PABP4_HUMAN', 'sp|Q7JGR2|PABP5_MACMU', 'sp|P60049|PABP5_PANTR', 'sp|P60050|PABP5_PONPY']"	339	0.704771873	158-V	0.953042213	169-A	1.044262046	-0.290453938	-1.707390638	-0.24827034	-1.459420578
"161,170-D,Y"	6	"['sp|Q96DU9|PABP5_HUMAN', 'sp|P60047|PABP5_GORGO', 'sp|P60048|PABP5_HYLLA', 'sp|Q7JGR2|PABP5_MACMU', 'sp|P60049|PABP5_PANTR', 'sp|P60050|PABP5_PONPY']"	453	0.692061008	161-D	0.993208092	170-Y	0.9494581	-0.25094846	-1.566433662	-0.25094846	-1.566433661
"158,170-V,Y"	6	"['sp|Q96DU9|PABP5_HUMAN', 'sp|P60047|PABP5_GORGO', 'sp|P60048|PABP5_HYLLA', 'sp|Q7JGR2|PABP5_MACMU', 'sp|P60049|PABP5_PANTR', 'sp|P60050|PABP5_PONPY']"	96	0.650605951	158-V	0.953042213	170-Y	0.9494581	-0.254267698	-1.13168495	-0.254267698	-1.131684949
"181,200-A,H"	6	"['sp|Q4P8R9|PABP_USTMA ', 'sp|P0CP46|PABP_CRYNJ ', 'sp|P0CP47|PABP_CRYNB ', 'sp|Q05196|PABP5_ARATH', 'sp|O64380|PABP3_ARATH', 'sp|P31209|PABP_SCHPO ']"	174	0.610289335	181-A	0.867824446	200-H	1.030841169	-0.284299831	-2.236599542	-0.257535111	-2.026040288
"162,174-H,K"	1	['sp|Q8SR30|PABP_ENCCU ']	300	0.741817116	162-H	1.02679722	174-K	1.053700209	-0.34011933	-2.01541116	-0.258182884	-1.529888542
"189,200-T,R"	1	['sp|Q1ZXC2|PAP1B_DICDI']	111	0.521819874	189-T	0.780911993	200-R	1.133948359	-0.363693999	-1.992553267	-0.259092119	-1.41947585
"134,148-P,M"	1	['sp|Q8SR30|PABP_ENCCU ']	416	0.737980637	134-P	1.040896517	148-M	1.019467233	-0.323179255	-2.024215289	-0.262019363	-1.641143707
"176,199-G,G"	2	"['sp|P0CP46|PABP_CRYNJ ', 'sp|P0CP47|PABP_CRYNB ']"	159	0.637506355	176-G	0.902172873	199-G	1.099738901	-0.354648248	-2.96932679	-0.264666518	-2.215946044
"130,134-V,E"	1	['sp|Q1ZXC2|PAP1B_DICDI']	49	0.422380112	130-V	0.858048625	134-E	0.818849121	-0.28023225	-0.853416919	-0.28023225	-0.85341692
"159,174-V,D"	1	['sp|P31209|PABP_SCHPO ']	41	0.621180013	159-V	1.036926922	174-D	0.913007681	-0.325542231	-0.949975831	-0.291827668	-0.851592221
"165,168-A,Y"	1	['sp|P31209|PABP_SCHPO ']	351	0.514826848	165-A	0.927940267	168-Y	0.870284839	-0.292745498	-1.734324024	-0.292745498	-1.734324023
"164,175-R,K"	2	"['sp|Q05196|PABP5_ARATH', 'sp|O64380|PABP3_ARATH']"	209	0.652812215	164-R	0.950060586	175-K	1.038989061	-0.334290341	-2.199775345	-0.297248371	-1.956023126
"177,200-S,L"	1	['sp|Q74ZS6|PABP_ASHGO ']	211	0.629089718	177-S	0.94939709	200-L	0.990326208	-0.311123103	-1.99625191	-0.311123102	-1.996251904
"191,197-I,N"	1	['sp|Q1ZXC2|PAP1B_DICDI']	63	0.210695128	191-I	1.155247436	197-N	0.523818869	-0.394445278	-1.37789671	-0.313123741	-1.093820098
"184,197-K,F"	10	"['sp|A1CRM1|PABP_ASPCL ', 'sp|A2Q848|PABP_ASPNC ', 'sp|Q0U1G2|PABP_PHANO ', 'sp|Q5B630|PABP_EMENI ', 'sp|Q9H361|PABP3_HUMAN', 'sp|Q4WK03|PABP_ASPFU ', 'sp|Q2UK72|PABP_ASPOR ', 'sp|Q0CR95|PABP_ASPTN ', 'sp|Q1DXH0|PABP_COCIM ', 'sp|A1D4K4|PABP_NEOFI ']"	42	0.430967307	184-K	0.833938855	197-F	0.896740007	-0.316859028	-0.929063376	-0.316859028	-0.929063375
"168,173-Y,Y"	14	"['sp|A1CRM1|PABP_ASPCL ', 'sp|Q4P8R9|PABP_USTMA ', 'sp|A2Q848|PABP_ASPNC ', 'sp|Q0U1G2|PABP_PHANO ', 'sp|Q5B630|PABP_EMENI ', 'sp|P42731|PABP2_ARATH', 'sp|Q2GSX8|PABP_CHAGB ', 'sp|Q4WK03|PABP_ASPFU ', 'sp|A4QUF0|PABP_MAGO7 ', 'sp|Q2UK72|PABP_ASPOR ', 'sp|Q0CR95|PABP_ASPTN ', 'sp|Q1DXH0|PABP_COCIM ', 'sp|Q7S6N6|PABP_NEUCR ', 'sp|A1D4K4|PABP_NEOFI ']"	89	0.51100282	168-Y	0.870284839	173-Y	0.96824545	-0.331646516	-1.433154222	-0.331646516	-1.43315422
"181,199-Q,G"	4	"['sp|Q2GSX8|PABP_CHAGB ', 'sp|Q4VXU2|PAP1L_HUMAN', 'sp|A4QUF0|PABP_MAGO7 ', 'sp|Q7S6N6|PABP_NEUCR ']"	325	0.568081213	181-Q	0.901113459	199-G	1.099738901	-0.422908313	-2.603423607	-0.333032246	-2.050146532
"180,181-Q,N"	1	['sp|Q1DXH0|PABP_COCIM ']	115	0.535148969	180-Q	1.012571795	181-N	0.889396142	-0.365428478	-2.093531577	-0.354247173	-2.02947413
"197,199-F,G"	30	"['sp|A1CRM1|PABP_ASPCL ', 'sp|Q9EPH8|PABP1_RAT  ', 'sp|P61286|PABP1_BOVIN', 'sp|A2Q848|PABP_ASPNC ', 'sp|P0CB38|PAB4L_HUMAN', 'sp|Q0U1G2|PABP_PHANO ', 'sp|A5DM21|PABP_PICGU ', 'sp|Q5B630|PABP_EMENI ', 'sp|Q13310|PABP4_HUMAN', 'sp|Q9H361|PABP3_HUMAN', 'sp|P29341|PABP1_MOUSE', 'sp|P20965|PABPA_XENLA', 'sp|A3LXL0|PABP_PICST ', 'sp|Q5R8F7|PABP1_PONAB', 'sp|P11940|PABP1_HUMAN', 'sp|Q4WK03|PABP_ASPFU ', 'sp|Q6CDH3|PABP_YARLI ', 'sp|Q05196|PABP5_ARATH', 'sp|O64380|PABP3_ARATH', 'sp|Q6DEY7|EPAB_XENTR ', 'sp|Q4VXU2|PAP1L_HUMAN', 'sp|Q2UK72|PABP_ASPOR ', 'sp|Q5AI15|PABP_CANAL ', 'sp|Q0CR95|PABP_ASPTN ', 'sp|Q1DXH0|PABP_COCIM ', 'sp|Q6IP09|PABPB_XENLA', 'sp|Q6GR16|EPABB_XENLA', 'sp|A1D4K4|PABP_NEOFI ', 'sp|Q98SP8|EPABA_XENLA', 'sp|Q54BM2|PAP1A_DICDI']"	71	0.526872707	197-F	0.896740007	199-G	1.099738901	-0.459307162	-1.736506603	-0.3698673	-1.398360535
"193,200-D,R"	8	"['sp|Q9EPH8|PABP1_RAT  ', 'sp|P61286|PABP1_BOVIN', 'sp|Q13310|PABP4_HUMAN', 'sp|P29341|PABP1_MOUSE', 'sp|P20965|PABPA_XENLA', 'sp|Q5R8F7|PABP1_PONAB', 'sp|P11940|PABP1_HUMAN', 'sp|Q6IP09|PABPB_XENLA']"	184	0.629587022	193-D	1.022131157	200-R	1.133948359	-0.529456926	-4.347613615	-0.370412978	-3.041630824
"193,197-D,F"	26	"['sp|A1CRM1|PABP_ASPCL ', 'sp|Q9EPH8|PABP1_RAT  ', 'sp|P61286|PABP1_BOVIN', 'sp|A2Q848|PABP_ASPNC ', 'sp|A5DM21|PABP_PICGU ', 'sp|Q5B630|PABP_EMENI ', 'sp|Q13310|PABP4_HUMAN', 'sp|P29341|PABP1_MOUSE', 'sp|P20965|PABPA_XENLA', 'sp|A3LXL0|PABP_PICST ', 'sp|Q5R8F7|PABP1_PONAB', 'sp|P11940|PABP1_HUMAN', 'sp|Q4WK03|PABP_ASPFU ', 'sp|Q6CDH3|PABP_YARLI ', 'sp|Q05196|PABP5_ARATH', 'sp|O64380|PABP3_ARATH', 'sp|Q6DEY7|EPAB_XENTR ', 'sp|Q4VXU2|PAP1L_HUMAN', 'sp|Q2UK72|PABP_ASPOR ', 'sp|Q5AI15|PABP_CANAL ', 'sp|Q0CR95|PABP_ASPTN ', 'sp|Q1DXH0|PABP_COCIM ', 'sp|Q6IP09|PABPB_XENLA', 'sp|Q6GR16|EPABB_XENLA', 'sp|A1D4K4|PABP_NEOFI ', 'sp|Q98SP8|EPABA_XENLA']"	198	0.524125896	193-D	1.022131157	197-F	0.896740007	-0.392460004	-2.840132456	-0.372614111	-2.696512815
"153,168-V,Y"	3	"['sp|P42731|PABP2_ARATH', 'sp|Q8SR30|PABP_ENCCU ', 'sp|Q9ZQA8|PABPX_ARATH']"	71	0.068325635	153-V	0.512878592	168-Y	0.870284839	-0.378024828	-1.406799583	-0.378024828	-1.406799583
"134,145-D,H"	1	['sp|P0CB38|PAB4L_HUMAN']	40	0.201217192	134-D	1.064959529	145-H	0.589369315	-0.426437276	-1.257704386	-0.388152123	-1.144788824
"190,191-M,I"	1	['sp|Q54BM2|PAP1A_DICDI']	45	0.589946357	190-M	0.98449501	191-I	1.155247436	-0.547388979	-1.695522363	-0.394548653	-1.222103641
"180,181-D,A"	2	"['sp|P0CP46|PABP_CRYNJ ', 'sp|P0CP47|PABP_CRYNB ']"	58	0.374495728	180-D	0.901048808	181-A	0.867824446	-0.407456454	-1.370727648	-0.407456455	-1.37072765
"134,145-P,A"	1	['sp|Q8SR30|PABP_ENCCU ']	422	0.547659522	134-P	1.040896517	145-A	1.042326875	-0.537294893	-3.534558477	-0.452340478	-2.975691547
"160,175-L,Q"	1	['sp|Q9ZQA8|PABPX_ARATH']	44	0.537482057	160-L	1.009591749	175-Q	1.028297419	-0.500678533	-1.532822858	-0.462517943	-1.415994553
"186,199-V,G"	24	"['sp|A1CRM1|PABP_ASPCL ', 'sp|Q4P8R9|PABP_USTMA ', 'sp|A2Q848|PABP_ASPNC ', 'sp|P0CP46|PABP_CRYNJ ', 'sp|Q6BI95|PABP_DEBHA ', 'sp|Q0U1G2|PABP_PHANO ', 'sp|A5DM21|PABP_PICGU ', 'sp|Q5B630|PABP_EMENI ', 'sp|A3LXL0|PABP_PICST ', 'sp|Q2GSX8|PABP_CHAGB ', 'sp|P0CP47|PABP_CRYNB ', 'sp|Q4WK03|PABP_ASPFU ', 'sp|Q6CDH3|PABP_YARLI ', 'sp|A4QUF0|PABP_MAGO7 ', 'sp|Q2UK72|PABP_ASPOR ', 'sp|Q5AI15|PABP_CANAL ', 'sp|Q0CR95|PABP_ASPTN ', 'sp|P21187|PABP_DROME ', 'sp|Q1DXH0|PABP_COCIM ', 'sp|Q7S6N6|PABP_NEUCR ', 'sp|A5DW14|PABP_LODEL ', 'sp|P31209|PABP_SCHPO ', 'sp|A1D4K4|PABP_NEOFI ', 'sp|Q54BM2|PAP1A_DICDI']"	46	0.498423059	186-V	1.042199053	199-G	1.099738901	-0.647723782	-2.035970852	-0.501576941	-1.576591844
