# Supplementary material for: Combining Natural Sequence Variation with High Throughput Mutational Data to Reveal Protein Interaction Sites
Source: PLoS Genet. 2015 Feb 11;11(2):e1004918. doi: 10.1371/journal.pgen.1004918 (PMC4335499; doi:10.1371/journal.pgen.1004918)
Supplement: S2 File — Multiple sequence alignment (MSA) of Pab1 homologues. MSA of Pab1 homologues shown in Clustal format. Strongly deleterious substitutions are displayed in lowercase. (TXT) [file pgen.1004918.s007.txt]

sp|Q96DU9|PABP5_HUMAN      ------------------------------------------------------------
sp|Q05196|PABP5_ARATH      ------------------------------------------------------------
sp|P42731|PABP2_ARATH      ------------------------------------------------------------
sp|O64380|PABP3_ARATH      ------------------------------------------------------------
sp|Q9H361|PABP3_HUMAN      ------------------------------------------------------------
sp|P60047|PABP5_GORGO      ------------------------------------------------------------
sp|Q7JGR2|PABP5_MACMU      ------------------------------------------------------------
sp|P60049|PABP5_PANTR      ------------------------------------------------------------
sp|P60050|PABP5_PONPY      ------------------------------------------------------------
sp|P0CB38|PAB4L_HUMAN      ------------------------------------------------------------
sp|P60048|PABP5_HYLLA      ------------------------------------------------------------
sp|Q8SR30|PABP_ENCCU       ------------------------------------------------------------
sp|Q1ZXC2|PAP1B_DICDI      MVPTTESHENNMPDNAAITQQQQDATTSSSSSVATQPPQSQIPPQPQYQYQMAPPPQTHH
sp|Q2UK72|PABP_ASPOR       ------------------------------------------------------------
sp|Q9ZQA8|PABPX_ARATH      ------------------------------------------------------------
sp|Q54BM2|PAP1A_DICDI      ------------------------------------------------------------
sp|P04147|PABP_YEAST       ------------------------------------------------------------
sp|Q6FKG4|PABP_CANGA       ------------------------------------------------------------
sp|Q74ZS6|PABP_ASHGO       ------------------------------------------------------------
sp|Q6CSV3|PABP_KLULA       ------------------------------------------------------------
sp|Q5AI15|PABP_CANAL       ------------------------------------------------------------
sp|Q6BI95|PABP_DEBHA       ------------------------------------------------------------
sp|A5DW14|PABP_LODEL       ------------------------------------------------------------
sp|A3LXL0|PABP_PICST       ------------------------------------------------------------
sp|A5DM21|PABP_PICGU       ------------------------------------------------------------
sp|Q6CDH3|PABP_YARLI       ------------------------------------------------------------
sp|P31209|PABP_SCHPO       ------------------------------------------------------------
sp|Q7S6N6|PABP_NEUCR       ------------------------------------------------------------
sp|Q5B630|PABP_EMENI       ------------------------------------------------------------
sp|Q0CR95|PABP_ASPTN       ------------------------------------------------------------
sp|A4QUF0|PABP_MAGO7       ------------------------------------------------------------
sp|A1CRM1|PABP_ASPCL       ------------------------------------------------------------
sp|Q4P8R9|PABP_USTMA       ------------------------------------------------------------
sp|A1D4K4|PABP_NEOFI       ------------------------------------------------------------
sp|Q4WK03|PABP_ASPFU       ------------------------------------------------------------
sp|Q0U1G2|PABP_PHANO       ------------------------------------------------------------
sp|Q2GSX8|PABP_CHAGB       ------------------------------------------------------------
sp|A2Q848|PABP_ASPNC       ------------------------------------------------------------
sp|Q1DXH0|PABP_COCIM       ------------------------------------------------------------
sp|P0CP46|PABP_CRYNJ       ------------------------------------------------------------
sp|P0CP47|PABP_CRYNB       ------------------------------------------------------------
sp|Q9EPH8|PABP1_RAT        ------------------------------------------------------------
sp|P29341|PABP1_MOUSE      ------------------------------------------------------------
sp|P11940|PABP1_HUMAN      ------------------------------------------------------------
sp|P61286|PABP1_BOVIN      ------------------------------------------------------------
sp|Q13310|PABP4_HUMAN      ------------------------------------------------------------
sp|Q5R8F7|PABP1_PONAB      ------------------------------------------------------------
sp|Q6DEY7|EPAB_XENTR       ------------------------------------------------------------
sp|Q98SP8|EPABA_XENLA      ------------------------------------------------------------
sp|Q6GR16|EPABB_XENLA      ------------------------------------------------------------
sp|Q4VXU2|PAP1L_HUMAN      ------------------------------------------------------------
sp|P21187|PABP_DROME       ------------------------------------------------------------
sp|P20965|PABPA_XENLA      ------------------------------------------------------------
sp|Q6IP09|PABPB_XENLA      ------------------------------------------------------------
                                                                                       

sp|Q96DU9|PABP5_HUMAN      ------------------------------------------------------------
sp|Q05196|PABP5_ARATH      ------------------------------------------------------------
sp|P42731|PABP2_ARATH      ------------------------------------------------------------
sp|O64380|PABP3_ARATH      ------------------------------------------------------------
sp|Q9H361|PABP3_HUMAN      ------------------------------------------------------------
sp|P60047|PABP5_GORGO      ------------------------------------------------------------
sp|Q7JGR2|PABP5_MACMU      ------------------------------------------------------------
sp|P60049|PABP5_PANTR      ------------------------------------------------------------
sp|P60050|PABP5_PONPY      ------------------------------------------------------------
sp|P0CB38|PAB4L_HUMAN      ------------------------------------------------------------
sp|P60048|PABP5_HYLLA      ------------------------------------------------------------
sp|Q8SR30|PABP_ENCCU       ------------------------------------------------------------
sp|Q1ZXC2|PAP1B_DICDI      VHPHHVHPHHQQHPGYVPSHHHHHQQHHHHHPHHVGVPNLHHSIHQQQHPGYVPSHHHHQ
sp|Q2UK72|PABP_ASPOR       ------------------------------------------------------------
sp|Q9ZQA8|PABPX_ARATH      ------------------------------------------------------------
sp|Q54BM2|PAP1A_DICDI      ------------------------------------------------------------
sp|P04147|PABP_YEAST       ------------------------------------------------------------
sp|Q6FKG4|PABP_CANGA       ------------------------------------------------------------
sp|Q74ZS6|PABP_ASHGO       ------------------------------------------------------------
sp|Q6CSV3|PABP_KLULA       ------------------------------------------------------------
sp|Q5AI15|PABP_CANAL       ------------------------------------------------------------
sp|Q6BI95|PABP_DEBHA       ------------------------------------------------------------
sp|A5DW14|PABP_LODEL       ------------------------------------------------------------
sp|A3LXL0|PABP_PICST       ------------------------------------------------------------
sp|A5DM21|PABP_PICGU       ------------------------------------------------------------
sp|Q6CDH3|PABP_YARLI       ------------------------------------------------------------
sp|P31209|PABP_SCHPO       ----------------------------------------------------MPSTDLKK
sp|Q7S6N6|PABP_NEUCR       ------------------------------------------------------------
sp|Q5B630|PABP_EMENI       ------------------------------------------------------------
sp|Q0CR95|PABP_ASPTN       ------------------------------------------------------------
sp|A4QUF0|PABP_MAGO7       ------------------------------------------------------------
sp|A1CRM1|PABP_ASPCL       ------------------------------------------------------------
sp|Q4P8R9|PABP_USTMA       ------------------------------------------------------------
sp|A1D4K4|PABP_NEOFI       ------------------------------------------------------------
sp|Q4WK03|PABP_ASPFU       ------------------------------------------------------------
sp|Q0U1G2|PABP_PHANO       ------------------------------------------------------------
sp|Q2GSX8|PABP_CHAGB       ------------------------------------------------------------
sp|A2Q848|PABP_ASPNC       ------------------------------------------------------------
sp|Q1DXH0|PABP_COCIM       ------------------------------------------------------------
sp|P0CP46|PABP_CRYNJ       ------------------------------------------------------------
sp|P0CP47|PABP_CRYNB       ------------------------------------------------------------
sp|Q9EPH8|PABP1_RAT        ------------------------------------------------------------
sp|P29341|PABP1_MOUSE      ------------------------------------------------------------
sp|P11940|PABP1_HUMAN      ------------------------------------------------------------
sp|P61286|PABP1_BOVIN      ------------------------------------------------------------
sp|Q13310|PABP4_HUMAN      ------------------------------------------------------------
sp|Q5R8F7|PABP1_PONAB      ------------------------------------------------------------
sp|Q6DEY7|EPAB_XENTR       ------------------------------------------------------------
sp|Q98SP8|EPABA_XENLA      ------------------------------------------------------------
sp|Q6GR16|EPABB_XENLA      ------------------------------------------------------------
sp|Q4VXU2|PAP1L_HUMAN      ------------------------------------------------------------
sp|P21187|PABP_DROME       ------------------------------------------------------------
sp|P20965|PABPA_XENLA      ------------------------------------------------------------
sp|Q6IP09|PABPB_XENLA      ------------------------------------------------------------
                                                                                       

sp|Q96DU9|PABP5_HUMAN      ------------------------------------------------------------
sp|Q05196|PABP5_ARATH      -----MAAAVASGIAP-TTAMVDQVIPNQPTVAAAAPP-----------PFPAVSQV---
sp|P42731|PABP2_ARATH      -----MA-----------------------QVQLQGQT-----------PNGSTAAV---
sp|O64380|PABP3_ARATH      -----MAAAVATGVAP-ATMV-DQVPSPTAQTSVQVPV-----------S----------
sp|Q9H361|PABP3_HUMAN      ------------------------------------------------------------
sp|P60047|PABP5_GORGO      ------------------------------------------------------------
sp|Q7JGR2|PABP5_MACMU      ------------------------------------------------------------
sp|P60049|PABP5_PANTR      ------------------------------------------------------------
sp|P60050|PABP5_PONPY      ------------------------------------------------------------
sp|P0CB38|PAB4L_HUMAN      ------------------------------------------------------------
sp|P60048|PABP5_HYLLA      ------------------------------------------------------------
sp|Q8SR30|PABP_ENCCU       ------------------------------------------------------------
sp|Q1ZXC2|PAP1B_DICDI      QQHHHHQHQHQH-HQHQHHQHQHHQHHQHHQHHHTSPM-------------G--AGAG--
sp|Q2UK72|PABP_ASPOR       -----MSADAST-TPAADS------NVTSTPETSTTPA----A------PAPEVTAV---
sp|Q9ZQA8|PABPX_ARATH      -----------------------------------------------------MATV---
sp|Q54BM2|PAP1A_DICDI      ------------------------------------------------------------
sp|P04147|PABP_YEAST       ------MADITDKTA----EQLENLNIQDDQKQAATG-----------------------
sp|Q6FKG4|PABP_CANGA       ------MADITEKTA----EQLENLSLQDKQEGTNEE-----------------------
sp|Q74ZS6|PABP_ASHGO       ------MSDITDKTA----EQLEQLKIEEQTAPTTTE-----------------------
sp|Q6CSV3|PABP_KLULA       ------MSDITEKTA----EQLENLQINDDQQPAQSASA------------------P--
sp|Q5AI15|PABP_CANAL       -----MSAAETNQLQ----ESMEKLNIGSTTEEQSAA-----------------AATT--
sp|Q6BI95|PABP_DEBHA       -----MSAADANQVQ----ESLEKLNLDSAPVASTEETE-----------------QT--
sp|A5DW14|PABP_LODEL       -----MSAAETNQVQ----ESLEKLNLDSSSSPAAGGATTA--TTTNNAESSDATSSS--
sp|A3LXL0|PABP_PICST       -----MSAADANQLQ----ESLEKLNLDSAPAAAEEEAV-----------------AA--
sp|A5DM21|PABP_PICGU       ----------MSDLQ----ESLEKLSINEKAPQAPADDATPSNTTTLEKESSESAAAA--
sp|Q6CDH3|PABP_YARLI       ------------------------MTLENKAEASPATK----EETT-TEAAP---AE---
sp|P31209|PABP_SCHPO       QADAAVESDVNTNNEAVESSTK--EESSNTPSTETQPE----KKA----EEPEAAAEPSE
sp|Q7S6N6|PABP_NEUCR       ------MAATSTAAVDQLAADLGNTSLDNK-AAAPAPI----DTSA-VPEAQ---AEG--
sp|Q5B630|PABP_EMENI       -----MSAETST-TPAPAE------NTNGTPDNA---------------PAPEVTAV---
sp|Q0CR95|PABP_ASPTN       -----MSAEAST-TPAAET------PVNGTPETSTTPA----A------PAAEATAA---
sp|A4QUF0|PABP_MAGO7       -----MAAPSNTAAVDQLTSDLANANMNGG-EKTTVNT----N-----VGASFTGEEI--
sp|A1CRM1|PABP_ASPCL       -----MSAEVST-TPAAD-------NVNGTPEATNAAA----T------SAPEVTAV---
sp|Q4P8R9|PABP_USTMA       -----MSSTESP---VPAAA----APAEAVPASTPA-------------PAAEQPAVG--
sp|A1D4K4|PABP_NEOFI       -----MSAEVST-TPAADN------TVNGTPEATNPAA----T------SAPEVTAV---
sp|Q4WK03|PABP_ASPFU       -----MSAEVST-TPAADN------TVNGTPEATNAAA----T------SAPEVTAV---
sp|Q0U1G2|PABP_PHANO       -----MSEVANSTSPVQDGA-----DANGAQINTNV-------------PA----ASG--
sp|Q2GSX8|PABP_CHAGB       -----MAAPVAPGAVDQLAADLGNTSLGGG-DNRAAPA----INTN-VAPGEYQTADP--
sp|A2Q848|PABP_ASPNC       -----MSADVST-TPAAE-------NVNGAAEASPAPA----AAAP-SATTPEVTAV---
sp|Q1DXH0|PABP_COCIM       -----MSAETAT-NPPVDT------TPGAAPESATNGS----NANV----AADTTAGE--
sp|P0CP46|PABP_CRYNJ       -----MSAE---------------------TATSPAPA----AETP-VAPAPATQTTPAE
sp|P0CP47|PABP_CRYNB       -----MSAE---------------------TATSPAPA----AETP-VAPAPATQTTPAE
sp|Q9EPH8|PABP1_RAT        ------------------------------------------------------------
sp|P29341|PABP1_MOUSE      ------------------------------------------------------------
sp|P11940|PABP1_HUMAN      ------------------------------------------------------------
sp|P61286|PABP1_BOVIN      ------------------------------------------------------------
sp|Q13310|PABP4_HUMAN      ------------------------------------------------------------
sp|Q5R8F7|PABP1_PONAB      ------------------------------------------------------------
sp|Q6DEY7|EPAB_XENTR       ------------------------------------------------------------
sp|Q98SP8|EPABA_XENLA      ------------------------------------------------------------
sp|Q6GR16|EPABB_XENLA      ------------------------------------------------------------
sp|Q4VXU2|PAP1L_HUMAN      ------------------------------------------------------------
sp|P21187|PABP_DROME       ------------------------------------------------------------
sp|P20965|PABPA_XENLA      ------------------------------------------------------------
sp|Q6IP09|PABPB_XENLA      ------------------------------------------------------------
                                                                                       

sp|Q96DU9|PABP5_HUMAN      ----MGSGEPNPAGKKKKYLKAALYVGDLDPDVTEDMLYKKFRPAGP--LRFTRICRDPV
sp|Q05196|PABP5_ARATH      ---AAVAAAAAAAEALQTHPNSSLYVGDLDPSVNESHLLDLFNQVAP--VHNLRVCRDL-
sp|P42731|PABP2_ARATH      ---TSAPATS-GGATATQFGNTSLYVGDLDFNVTDSQLFDAFGQMGT--VVTVRVCRDLV
sp|O64380|PABP3_ARATH      -----IPLPSPVVVADQTHPNSSLYAGDLDPKVTEAHLFDLFKHVAN--VVSVRVCRDQ-
sp|Q9H361|PABP3_HUMAN      -----------MNPSTPSYPTASLYVGDLHPDVTEAMLYEKFSPAGP--ILSIRICRDLI
sp|P60047|PABP5_GORGO      ----MGSGEPNPAGKKKKYLKAALYVGDLDPDVTEDMLYKKFRPAGP--LRFTRICRDPV
sp|Q7JGR2|PABP5_MACMU      ----MGSGEPNPAGKKKKYLKAALYVGDLDPDVTEDMLYKKFRPAGP--LRFTRICRDPV
sp|P60049|PABP5_PANTR      ----MGSGEPNPAGKKKKYLKAALYVGDLDPDVTEDMLYKKFRPAGP--LRFTRICRDPV
sp|P60050|PABP5_PONPY      ----MGSGEPNPAGKKKKYLKAALYVGDLDPDVTEDMLYKKFRPAGP--LRFTRICRDPV
sp|P0CB38|PAB4L_HUMAN      ------------MNVAAKYRMASLYVGDLHADVTEDLLFRKFSTVGP--VLSIRICRDQV
sp|P60048|PABP5_HYLLA      ----MGSGEPNPAGKKKKYLKAALYVGDLDPDVTEDMLYKKFRPAGP--LRFTRICRDPV
sp|Q8SR30|PABP_ENCCU       --------MEIDESKRASSDSLTIYVGELSPKTLDSDLFRVFSNVGK--VLSVKLIKRAE
sp|Q1ZXC2|PAP1B_DICDI      AAGMPILSMSPIGAYQPPHQLTSLYVGDLAADVNEIILNELFSKVGRNAIASIHVCRDSN
sp|Q2UK72|PABP_ASPOR       ES-------TT-APNASQPHSASLYVGELDPSVTEAMLYELFSSIGQ--VASIRVCRDAV
sp|Q9ZQA8|PABPX_ARATH      --HAALHAADASSSGSSSPVTASLYVGDLHPSVTEGILYDAFAEFKS--LTSVRLCKDAS
sp|Q54BM2|PAP1A_DICDI      ------------MATNFTPISSSLYVGDLLPEVSEQHLFEIFNQVGL--VSNIRVCRDTN
sp|P04147|PABP_YEAST       -----------SESQSVENSSASLYVGDLEPSVSEAHLYDIFSPIGS--VSSIRVCRDAI
sp|Q6FKG4|PABP_CANGA       --------------NQSETVSASLYVGDLDPSVSEAHLYDIFSPIGA--VSSIRVCRDAI
sp|Q74ZS6|PABP_ASHGO       -----------SETPKVETSGASLYVGELEPTVSEALLYDIFSPIGS--VSSIRVCRDAI
sp|Q6CSV3|PABP_KLULA       --STSASESEASSVSKVENNNASLYVGELDPNITEALLYDVFSPLGP--ISSIRVCRDAV
sp|Q5AI15|PABP_CANAL       --TADQSAEEQGESSGVAENSASLYVGELNPSVNEATLFEIFSPIGQ--VSSIRVCRDAV
sp|Q6BI95|PABP_DEBHA       --AS-GETEEAADSAQVSDTSASLYVGELNPSVNEALLFEIFSPIGQ--VASIRVCRDAV
sp|A5DW14|PABP_LODEL       --VPADSAEEQGESSGIAENSASLYVGELNPSVNEATLFEIFSPIGQ--VASIRVCRDAV
sp|A3LXL0|PABP_PICST       --ESAPAGEEGADSANVAESTASLYVGELNTSVNEATLFEIFSPIGQ--VSSIRVCRDAV
sp|A5DM21|PABP_PICGU       --AG------EGAGEEGEEASASLYVGELNPSVNEALLFEIFSPIGQ--VSSIRVCRDAV
sp|Q6CDH3|PABP_YARLI       GEAK-TESSEEKGSKEDQGDNASLYVGELDPSVTEAMLFEIFNPIGP--VTSVRVCRDAI
sp|P31209|PABP_SCHPO       STSTPTNASSVATPSGTAPTSASLYVGELDPSVTEAMLFELFNSIGP--VASIRVCRDAV
sp|Q7S6N6|PABP_NEUCR       AEAA----P-TPTAAPHPQASASLYVGELDPSVTEAMLFELFSQIGS--VASIRVCRDAV
sp|Q5B630|PABP_EMENI       E---------A-PATTSQPHSASLYVGELDPSVTEAMLYELFSSIGQ--VASIRVCRDAV
sp|Q0CR95|PABP_ASPTN       E--------TA-APSTSQPHSASLYVGELDPSVTEAMLYELFSSIGQ--VASIRVCRDAV
sp|A4QUF0|PABP_MAGO7       DTAG----PTPSSAAPHPQASASLYVGELDPSVTEAMLFELFSQIGS--VASIRVCRDAV
sp|A1CRM1|PABP_ASPCL       ESSS----PTS-PNNNNQPHSASLYVGELDPSVTEAMLYELFSSIGQ--VASIRVCRDAV
sp|Q4P8R9|PABP_USTMA       N--------GEQRNNADAANNTSLYVGELDPSVTEAMLFEIFSMIGT--VASIRVCRDAV
sp|A1D4K4|PABP_NEOFI       ESAS----PSA-TPSANQPHSASLYVGELDPSVTEAMLYELFSSIGQ--VASIRVCRDAV
sp|Q4WK03|PABP_ASPFU       ESAS----PST-TPSASQPHSASLYVGELDPSVTEAMLYELFSSIGQ--VASIRVCRDAV
sp|Q0U1G2|PABP_PHANO       DAPT----PTT-AAQQAHQNSASLYVGELDPSVTEAMLFELFSSIGQ--VASIRVCRDAV
sp|Q2GSX8|PABP_CHAGB       DTAG----PTPSSAAPHPQSSASLYVGELDPSVTEAMLFELFSQIGS--VASIRVCRDTI
sp|A2Q848|PABP_ASPNC       ENS------TP-APAANQPHSASLYVGELDPSVTEAMLYELFSSIGQ--VASIRVCRDAV
sp|Q1DXH0|PABP_COCIM       ASQT----TSS-TTPTAQPHSASLYVGELDPSVTEAMLFELFSSIGQ--VASIRVCRDAV
sp|P0CP46|PABP_CRYNJ       GAPT-----PAAAAPGGNTVSASLYVGELDPSVTEAMLFEIFNMIGP--VASIRVCRDAV
sp|P0CP47|PABP_CRYNB       GAPT-----PAAAAPGGNTVSASLYVGELDPSVTEAMLFEIFNMIGP--VASIRVCRDAV
sp|Q9EPH8|PABP1_RAT        -----------MNPSAPSYPMASLYVGDLHPDVTEAMLYEKFSPAGP--ILSIRVCRDMI
sp|P29341|PABP1_MOUSE      -----------MNPSAPSYPMASLYVGDLHPDVTEAMLYEKFSPAGP--ILSIRVCRDMI
sp|P11940|PABP1_HUMAN      -----------MNPSAPSYPMASLYVGDLHPDVTEAMLYEKFSPAGP--ILSIRVCRDMI
sp|P61286|PABP1_BOVIN      -----------MNPSAPSYPMASLYVGDLHPDVTEAMLYEKFSPAGP--ILSIRVCRDMI
sp|Q13310|PABP4_HUMAN      -----------MNAAASSYPMASLYVGDLHSDVTEAMLYEKFSPAGP--VLSIRVCRDMI
sp|Q5R8F7|PABP1_PONAB      -----------MNPSAPSYPMASLYVGDLHPDATEAMLYEKFSPAGP--ILSIRVCRDMI
sp|Q6DEY7|EPAB_XENTR       -----------MNATGAGYPLASLYVGDLHPDVTEAMLYEKFSPAGP--IMSIRVCRDIA
sp|Q98SP8|EPABA_XENLA      -----------MNATGAGYPLASLYIGDLHPDVTEAMLYEKFSPAGP--IMSIRVCRDIA
sp|Q6GR16|EPABB_XENLA      -----------MNATRAEYPLASLYIGDLHPDVTEAMLYEKFSPAGP--IMSIRVCRDIA
sp|Q4VXU2|PAP1L_HUMAN      -----------MNASGSGYPLASLYVGDLHPDVTEAMLYEKFSPAGP--ILSIRVCRDVA
sp|P21187|PABP_DROME       --------------------MASLYVGDLPQDVNESGLFDKFSSAGP--VLSIRVCRDVI
sp|P20965|PABPA_XENLA      -----------MNPSAPSYPMASLYVGDLHQDVTEAMLYEKFSPAGP--ILSIRVCRDMI
sp|Q6IP09|PABPB_XENLA      -----------MNPSAPSYPMASLYVGDLHPDVTEAMLYEKFSPAGP--ILSIRVCRDMI
                                                 ::* *:*     :  *   *       :   :: :   

sp|Q96DU9|PABP5_HUMAN      TRSPLGYGYVNFRFPADAEWALNTMNFDLINGKPFRLMWSQPDDRLRKSGVGNIFIKNLD
sp|Q05196|PABP5_ARATH      THRSLGYAYVNFANPEDASRAMESLNYAPIRDRPIRIMLSNRDPSTRLSGKGNVFIKNLD
sp|P42731|PABP2_ARATH      TRRSLGYGYVNFTNPQDAARAIQELNYIPLYGKPIRVMYSHRDPSVRRSGAGNIFIKNLD
sp|O64380|PABP3_ARATH      NRRSLGYAYINFSNPNDAYRAMEALNYTPLFDRPIRIMLSNRDPSTRLSGKGNIFIKNLD
sp|Q9H361|PABP3_HUMAN      TSGSSNYAYVNFQHTKDAEHALDTMNFDVIKGKPVRIMWSQRDPSLRKSGVGNIFVKNLD
sp|P60047|PABP5_GORGO      TRSPLGYGYVNFRFPADAEWALNTMNFDLINGKPFRLMWSQPDDRLRKSGVGNIFIKNLD
sp|Q7JGR2|PABP5_MACMU      TRSPLGYGYVNFRFPADAEWALNTMNFDLINGKPFRLMWSQPDDRLRKSGVGNIFIKNLD
sp|P60049|PABP5_PANTR      TRSPLGYGYVNFRFPADAEWALNTMNFDLINGKPFRLMWSQPDDRLRKSGVGNIFIKNLD
sp|P60050|PABP5_PONPY      TRSPLGYGYVNFRFPADAEWALNTMNFDLINGKPFRLMWSQPDDRLRKSGVGNIFIKNLD
sp|P0CB38|PAB4L_HUMAN      TRRSLGYAYVNFLQLADAQKALDTMNFDIIKGKSIRLMWSQRDAYLRRSGIGNVFIKNLD
sp|P60048|PABP5_HYLLA      TRSPLGYGYVNFRFPADAEWALNTMNFDLINGKPFRLMWSQPDDRLRKSGVGNIFIKNLD
sp|Q8SR30|PABP_ENCCU       PV--SSFAFVTFENEEDAERAIREYKHYELHNRQIRVMKKDERP----PETGNIFVKNLP
sp|Q1ZXC2|PAP1B_DICDI      TLRSLGYAYVNFFNNHDAERALDTLNYTLVHGKPCRIMWSYRDPTKRKTNVGNIFVKNLE
sp|Q2UK72|PABP_ASPOR       TRRSLGYAYVNYNNTADGERALEDLNYTLIKGKPCRIMWSQRDPALRKTGQGNVFIKNLD
sp|Q9ZQA8|PABPX_ARATH      SGRSLCYGYANFLSRQDANLAIEKKNNSLLNGKMIRVMWSVRAPDARRNGVGNVFVKNLP
sp|Q54BM2|PAP1A_DICDI      TRRSLSYAYVNYYNGADAERALDTLNNTPIRGKACRIMWSQRDPSLRKSGVGNVFIKNLD
sp|P04147|PABP_YEAST       TKTSLGYAYVNFNDHEAGRKAIEQLNYTPIKGRLCRIMWSQRDPSLRKKGSGNIFIKNLH
sp|Q6FKG4|PABP_CANGA       TKTSLGYAYVNFNDHDAAKTAIEKLNFTPIKGKLCRIMWSQRDPSLRKKGAGNIFIKNLH
sp|Q74ZS6|PABP_ASHGO       TNTSLGYAYVNFHDHEAGPKAIEQLNYTLIKGKPCRIMWSQRDPSLRKKGSGNIYIKNLH
sp|Q6CSV3|PABP_KLULA       TKASLGYAYVNYTDYEAGKKAIQELNYAEINGRPCRIMWSERDPAIRKKGSGNIFIKNLH
sp|Q5AI15|PABP_CANAL       SKKSLGYAYVNYHKYEDGEKAIEELNYNPIEGRPCRIMWSQRDPSARRSGDGNIFIKNLH
sp|Q6BI95|PABP_DEBHA       TKKSLGYAYVNFHKFEDGEKAIEDLNYSLIEGRPCRIMWSQRDPSLRRNGDGNIFIKNLH
sp|A5DW14|PABP_LODEL       SKKSLGYAYVNYHKLEDGEKAIEELNYTPVEGRPCRIMWSQRDPSARRSGDGNIFIKNLH
sp|A3LXL0|PABP_PICST       SKKSLGYAYVNYHKMEDGEKAIEELNYSPIEGRPCRIMWSQRDPSARRSGDGNIFIKNLH
sp|A5DM21|PABP_PICGU       TKKSLGYAYVNFHKHADGSRAIEELNYSLVDGRPCRIMWSQRDPSLRRNGDGNIFIKNLH
sp|Q6CDH3|PABP_YARLI       TRRSLGYAYVNFHNQADGIRALEELNYSPIKERPCRIMWSQRDPALRKTGAGNIYIKNLD
sp|P31209|PABP_SCHPO       TRRSLGYAYVNFHNMEDGEKALDELNYTLIKGRPCRIMWSQRDPSLRKMGTGNVFIKNLD
sp|Q7S6N6|PABP_NEUCR       TRRSLGYAYVNYNTTADGEKALEELNYTLIKGRPCRIMWSQRDPALRKTGAGNIFIKNLD
sp|Q5B630|PABP_EMENI       TRRSLGYAYVNYNDTAHGERALDELNYTLIKGKPCRIMWSQRDPALRKTGQGNVFIKNLD
sp|Q0CR95|PABP_ASPTN       TRRSLGYAYVNYNNTADGERALEDLNYTLIKGKPCRIMWSQRDPALRKTGQGNVFIKNLD
sp|A4QUF0|PABP_MAGO7       TRRSLGYAYVNYNTTADGEKALEELNYTLIKGRPCRIMWSQRDPALRKTGQGNVFIKNLD
sp|A1CRM1|PABP_ASPCL       TRRSLGYAYVNYNNTADGERALEDLNYTLIKGKPCRIMWSQRDPALRKTGQGNVFIKNLD
sp|Q4P8R9|PABP_USTMA       TRRSLGYAYVNFLNAADGERAMEQLNYSLIRNRPCRIMWSQRDPALRRTGQGNIFIKNLD
sp|A1D4K4|PABP_NEOFI       TRRSLGYAYVNYNNTADGERALEDLNYTLIKGKPCRIMWSQRDPALRKTGQGNVFIKNLD
sp|Q4WK03|PABP_ASPFU       TRRSLGYAYVNYNNTADGERALEDLNYTLIKGKPCRIMWSQRDPALRKTGQGNVFIKNLD
sp|Q0U1G2|PABP_PHANO       TRRSLGYAYVNYNSSEDGEKALEELNYTVIKGKPCRIMWSQRDPALRKTGQGNVFIKNLD
sp|Q2GSX8|PABP_CHAGB       TRRSLGYAYVNYNSTSDGEKALEELNYTLIKGRPCRIMWSQRDPALRKTGQGNVFIKNLD
sp|A2Q848|PABP_ASPNC       TRRSLGYAYVNYNNTADGERALEDLNYTLIKGKPCRIMWSQRDPALRKTGQGNVFIKNLD
sp|Q1DXH0|PABP_COCIM       TRRSLGYAYVNYNNTADGERALEDLNYTLIKGRPCRIMWSQRDPALRKTGQGNVFIKNLD
sp|P0CP46|PABP_CRYNJ       TRRSLGYAYVNYLNAADGERALEHLNYSLIKGQSCRIMWSQRDPALRKTGQGNIFIKNLD
sp|P0CP47|PABP_CRYNB       TRRSLGYAYVNYLNAADGERALEHLNYSLIKGQSCRIMWSQRDPALRKTGQGNIFIKNLD
sp|Q9EPH8|PABP1_RAT        TRRSLGYAYVNFQQPADAERALDTMNFDVIKGKPVRIMWSQRDPSLRKSGVGNIFIKNLD
sp|P29341|PABP1_MOUSE      TRRSLGYAYVNFQQPADAERALDTMNFDVIKGKPVRIMWSQRDPSLRKSGVGNIFIKNLD
sp|P11940|PABP1_HUMAN      TRRSLGYAYVNFQQPADAERALDTMNFDVIKGKPVRIMWSQRDPSLRKSGVGNIFIKNLD
sp|P61286|PABP1_BOVIN      TRRSLGYAYVNFQQPADAERALDTMNFDVIKGKPVRIMWSQRDPSLRKSGVGNIFIKNLD
sp|Q13310|PABP4_HUMAN      TRRSLGYAYVNFQQPADAERALDTMNFDVIKGKPIRIMWSQRDPSLRKSGVGNVFIKNLD
sp|Q5R8F7|PABP1_PONAB      TRRSLGYAYVNFQQPADAERALDTMNFDVIKGKPVRIMWSQRDPSLRKSGVGNIFIKNLD
sp|Q6DEY7|EPAB_XENTR       TRRSLGYAYINFQQPADAERALDTMNFEVIKGRPIRIMWSQRDPGLRKSGVGNVFIKNLD
sp|Q98SP8|EPABA_XENLA      TRRSLSYAYINFQQPADAERALDTMNFEVIKGRPIRIMWSQRDPGLRKSGVGNVFIKNLD
sp|Q6GR16|EPABB_XENLA      TRRSLGYAYINFQQPADAERALDTMNFEVIKGRPIRIMWSQRDPGLRKSGVGNVFIKNLD
sp|Q4VXU2|PAP1L_HUMAN      TRRSLGYAYINFQQPADAERALDTMNFEMLKGQPIRIMWSQRDPGLRKSGVGNIFIKNLE
sp|P21187|PABP_DROME       TRRSLGYAYVNFQQPADAERALDTMNFDLVRNKPIRIMWSQRDPSLRRSGVGNVFIKNLD
sp|P20965|PABPA_XENLA      TRRSLGYAYVNFQQPADAERALDTMNFDVIKGRPVRIMWSQRDPSLRKSGVGNIFIKNLD
sp|Q6IP09|PABPB_XENLA      TRRSLGYAYVNFQQPADAERALDTMNFDVIKGKPVRIMWSQRDPSLRKSGVGNIFIKNLD
                                 :.: .:     .  *:   :   :  :  *:* .           **:::*** 

sp|Q96DU9|PABP5_HUMAN      KSIDNRALFYlFSAFGNILSCKVVCDDNG-SKGYAYVHFDSLAAANrAIwh---mNGVRL
sp|Q05196|PABP5_ARATH      ASIDNKALYETFSSFGTILSCKVAMDVVGRSKGYGFVQFEKEETAQAAIDK---LNGMLL
sp|P42731|PABP2_ARATH      ESIDHKALHDTFSSFGNIvSCKVAVDSSGQSKGYGFVQYANEESAQKAIEK---LNGMLL
sp|O64380|PABP3_ARATH      ASIDNKALFETFSSFGTILSCKVAMDVTGRSKGYGFVQFEKEESAQAAIDK---LNGMLM
sp|Q9H361|PABP3_HUMAN      KSINNKALYDTVSAFGNILSCnVVCDENG-SKGYGFVHFETHEAAErAIKK---mNGMLL
sp|P60047|PABP5_GORGO      KSIDNRALFYlFSAFGNILSCKVVCDDNG-SKGYAYVHFDSLAAANrAIwh---mNGVRL
sp|Q7JGR2|PABP5_MACMU      KSIDNRALFYlFSAFGNILSCKVVCDDNG-SKGYAYVHFDSLAAANrAIwh---mNGVRL
sp|P60049|PABP5_PANTR      KSIDNRALFYlFSAFGNILSCKVVCDDNG-SKGYAYVHFDSLAAANrAIwh---mNGVRL
sp|P60050|PABP5_PONPY      KSIDNRALFYlFSAFGNILSCKVVCDDNG-SKGYAYVHFDSLAAANrAIwh---mNGVRL
sp|P0CB38|PAB4L_HUMAN      KSIDNKTLYEhFSAFGKILSSKVMSDDQG-SKGYAFVHFQNQSAADrAIEE---mNGKLL
sp|P60048|PABP5_HYLLA      KSIDNRALFYlFSAFGNILSCKVVCDDNG-SKGYAYVHFDSLAAANrAIwh---mNGVRL
sp|Q8SR30|PABP_ENCCU       EDftGKdLDDAFSMFGEIvSCKVATTSHGKSKGYGFVQFKEKKAAKKVIKNFSSLDGLLL
sp|Q1ZXC2|PAP1B_DICDI      KGVDNaMLYDTFSSFGNILSCKVeF-EKGISKGYGYVHFETNDSAEKAIEK---VNGTLI
sp|Q2UK72|PABP_ASPOR       SAIDNKALHDTFAAFGNILSCKVAQDEFGNSKGYGFVHYETAEAANNAIKh---VNGMLL
sp|Q9ZQA8|PABPX_ARATH      ESVtNaVLQDMFKkFGNIvSCKVATLEDGKSRGYGFVQFEQEDAAHAAIQT---LNSTIV
sp|Q54BM2|PAP1A_DICDI      KGIDHKALYDTFSAFGNILSCKVVTDDGNSSKGFGFVHYETQESADKAIAK---VNGMMI
sp|P04147|PABP_YEAST       PDIDNKALYDTFSVFGDILSSKIATDENGKSKGFGFVHFEEEGAAKEAIDA---LNGMLL
sp|Q6FKG4|PABP_CANGA       PDIDNKALYDTFSVFGNILSSKVATDETGKSKGFGYVHFEEDESASEAIDA---LNGMLL
sp|Q74ZS6|PABP_ASHGO       PAIDNKSLHETFSTFGNILSCKVATDENGVSRGFGFVHFENESDARDAIEA---VDGMLM
sp|Q6CSV3|PABP_KLULA       PAIDNKALHETFSTFGEVLSCKVALDENGNSRGFGFVHFKEESDAKDAIEA---VNGMLM
sp|Q5AI15|PABP_CANAL       PAIDNKALHDTFSAFGKILSCKVATDEFGQSKCFGFVHYETAEAAEAAIEN---VNGMLL
sp|Q6BI95|PABP_DEBHA       PAIDNKALHDTFTAFGKILSCKVATDDMGISKCFGFVHYETAEAAEAAIEN---VNGMLL
sp|A5DW14|PABP_LODEL       PAIDNKALHDTFSAFGKILSvKVATDDLGQSKCFGFVHYETEEAAQAAIES---VNGMLL
sp|A3LXL0|PABP_PICST       PAIDNKALHDTFSTFGKILSCKVATDDMGQSKCFGFVHYETAEAAEAAIEN---VNGMLL
sp|A5DM21|PABP_PICGU       PAIDNKALHDTFSAFGRILSCKVATDELGQSKCFGFVHYETAEAAEAAIEN---VNGMLL
sp|Q6CDH3|PABP_YARLI       PAIDNKALHDTFSAFGQILSCKIATDEFGNSRGFGFVHYESAESAESAIQH---VNGMLL
sp|P31209|PABP_SCHPO       PAIDNKALHDTFSAFGKILSCKVAVDELGNAKGYGFVHFDSVESANAAIEh---VNGMLL
sp|Q7S6N6|PABP_NEUCR       AAIDNKALHDTFAAFGNILSCKVAQDEHGNSKGYGFVHYETDEAASQAIKh---VNGMLL
sp|Q5B630|PABP_EMENI       SAIDNKALHDTFAAFGNILSCKVAQDEFGVSKGYGFVHYETAEAANNAIKh---VNGMLL
sp|Q0CR95|PABP_ASPTN       AAIDNKALHDTFAAFGNILSCKVAQDEFGNSKGYGFVHYETAEAANNAIKh---VNGMLL
sp|A4QUF0|PABP_MAGO7       VAIDNKALHDTFAAFGNILSCKVAQDENGNSKGYGFVHYETDEAASQAIKh---VNGMLL
sp|A1CRM1|PABP_ASPCL       SAIDNKALHDTFAAFGNILSCKVAQDEFGNSKGYGFVHYETAEAANNAIKh---VNGMLL
sp|Q4P8R9|PABP_USTMA       AGIDNKALHDTFAAFGNILSCKVATNETG-SLGYGFVHYETAEAAEAAIKh---VNGMLL
sp|A1D4K4|PABP_NEOFI       AAIDNKALHDTFAAFGNILSCKVAQDEFGNSKGYGFVHYETAEAANNAIKh---VNGMLL
sp|Q4WK03|PABP_ASPFU       AAIDNKALHDTFAAFGNILSCKVAQDEFGNSKGYGFVHYETAEAANNAIKh---VNGMLL
sp|Q0U1G2|PABP_PHANO       HAIDNKALHDTFAAFGNILSCKVAQDELGNSKGYGFVHYETAEAANNAIKh---VNGMLL
sp|Q2GSX8|PABP_CHAGB       VAIDNKALHDTFAAFGNILSCKVAQDENGNSKGYGFVHYETDEAAAQAIKh---VNNMLL
sp|A2Q848|PABP_ASPNC       SAIDNKALHDTFAAFGNILSCKVAQDEFGNSKGYGFVHYETAEAANNAIKh---VNGMLL
sp|Q1DXH0|PABP_COCIM       TAIDNKALHDTFAAFGNILSCKVAQDEFGNSKGYGFVHYETAEAAQNAIKh---VNGMLL
sp|P0CP46|PABP_CRYNJ       QSIDNKALHDTFAAFGDILSCKVGTDENGKSRGFAFVHYSTGEAADAAIKA---VNGMLL
sp|P0CP47|PABP_CRYNB       QSIDNKALHDTFAAFGDILSCKVGTDENGKSRGFAFVHYSTGEAADAAIKA---VNGMLL
sp|Q9EPH8|PABP1_RAT        KSIDNKALYDTFSAFGNILSCKVVCDENG-SKGYGFVHFETQEAAErAIEK---mNGMLL
sp|P29341|PABP1_MOUSE      KSIDNKALYDTFSAFGNILSCKVVCDENG-SKGYGFVHFETQEAAErAIEK---mNGMLL
sp|P11940|PABP1_HUMAN      KSIDNKALYDTFSAFGNILSCKVVCDENG-SKGYGFVHFETQEAAErAIEK---mNGMLL
sp|P61286|PABP1_BOVIN      KSIDNKALYDTFSAFGNILSCKVVCDENG-SKGYGFVHFETQEAAErAIEK---mNGMLL
sp|Q13310|PABP4_HUMAN      KSIDNKALYDTFSAFGNILSCKVVCDENG-SKGYAFVHFETQEAADKAIEK---mNGMLL
sp|Q5R8F7|PABP1_PONAB      KSIDNKALYDTFSAFGNILSCKVVCDENG-SKGYGFVHFETQEAAErAIEK---mNGMLL
sp|Q6DEY7|EPAB_XENTR       ESIDNKALYDTFSAFGNILSCKVVCDEHG-SRGYGFVHFETQEAANrAIQT---mNGMLL
sp|Q98SP8|EPABA_XENLA      ESIDNKALYDTFSAFGNILSCKVVCDEHG-SRGYGFVHFETHEAANrAIQT---mNGMLL
sp|Q6GR16|EPABB_XENLA      DSIDNKALYDTFSAFGDILSCKVVCDEYG-SRGYGFVHFETQEAANrAIQT---mNGMLL
sp|Q4VXU2|PAP1L_HUMAN      DSIDNKALYDTFSTFGNILSCKVACDEHG-SRGFGFVHFETHEAAQQAINT---mNGMLL
sp|P21187|PABP_DROME       RAIDNKAIYDTFSAFGNILSCKVATDEKGNSKGYGFVHFETEEAANTSIDK---VNGMLL
sp|P20965|PABPA_XENLA      KSIDNKALYDTFSAFGNILSCKVVCDENG-SKGYGFVHFETQEAAErAIDK---mNGMLL
sp|Q6IP09|PABPB_XENLA      KSIDNKALYDTFSAFGNILSCKVVCDENG-SKGYGFVHFETQEAAErAIDK---mNGMLL
                             .    :   .  ** ::* ::       :  :.:*::     *   *     ::   :

sp|Q96DU9|PABP5_HUMAN      NNRQVYVGRFKFPEERAAEVRTRDRATFTNVFVKNIGDDIDDEKL-KELFCEYGPTESVK
sp|Q05196|PABP5_ARATH      NDKQVFVGHFVRRQDRARSESGAV-PSFTNVYVKNLPKEITDDEL-KKTFGKYGDISSAV
sp|P42731|PABP2_ARATH      NDKQVYVGPFLRRQERDST--ANK-TKFTNVYVKNLAESTTDDDL-KNAFGEYGKITSAV
sp|O64380|PABP3_ARATH      NDKQVFVGHFIRRQERARDENTPT-PRFTNVYVKNLPKEIGEDEL-RKTFGKFGVISSAV
sp|Q9H361|PABP3_HUMAN      NGRKVFVGQFKSRKEREAELGARA-KEFPNVYIKNFGEDMDDERL-KDLFGKFGPALSVK
sp|P60047|PABP5_GORGO      NNRQVYVGRFKFPEERAAEVRTRDRATFTNVFVKNIGDDIDDEKL-KELFCEYGPTESVK
sp|Q7JGR2|PABP5_MACMU      NNRQVYVGRFKFPEERAAEVRTRDRATFTNVFVKNIGDDIDDEKL-KELFCEYGPTESVK
sp|P60049|PABP5_PANTR      NNRQVYVGRFKFPEERAAEVRTRDRATFTNVFVKNIGDDIDDEKL-KELFCEYGPTESVK
sp|P60050|PABP5_PONPY      NNRQVYVGRFKFPEERAAEVRTRDRATFTNVFVKNIGDDIDDEKL-KELFCEYGPTESVK
sp|P0CB38|PAB4L_HUMAN      KGCKVFVGRFKNRKDREAELRSKA-SEFTNVYIKNFGGDMDDERL-KDVFSKYGKTLSVK
sp|P60048|PABP5_HYLLA      NNRQVYVGRFKFPEERAAEVRTRDRATFTNVFVKNIGDDIDDEKL-KELFCEYGPTESVK
sp|Q8SR30|PABP_ENCCU       GGNRIvVELYNPEIKKGES--KKTSATFTNCFIKNFPFDASEAEL-LELLERYGKVTSLF
sp|Q1ZXC2|PAP1B_DICDI      LGKPInVeRFVSKVERYKV--------ENKVFFRNADESITIEILQQELSNRFGEIESCI
sp|Q2UK72|PABP_ASPOR       NDKKVFVGHHISKKDRQSKFEEMK-ANFTNVYIKNIDQDVTEEEF-RELFEKFGEITSAT
sp|Q9ZQA8|PABPX_ARATH      ADKEIYVGKFMKKTDRVKP-----EEKYTNLYMKNLDADVSEDLL-REKFAEFGKIVSLA
sp|Q54BM2|PAP1A_DICDI      NGQKVFVGPFKSSKERGQ----PTEVKFTNVFFKNLSEDVGPDQL-KELLQQYGEITNIT
sp|P04147|PABP_YEAST       NGQEIYVAPHLSRKERDSQLEETK-AHYTNLYVKNINSETTDEQF-QELFAKFGPIVSAS
sp|Q6FKG4|PABP_CANGA       NGQEIYVGPHLSKKERESKFEEMK-ANFTNVYIKNINTETTDKEF-EELVAKFGKTDSVV
sp|Q74ZS6|PABP_ASHGO       NDQEVYVALHVSKKDRQSKLEEVK-AKFTNVYVKNIDQETSQEEF-EELFGKYGKITSAV
sp|Q6CSV3|PABP_KLULA       NGLEVYVAMHVPKKDRISKLEEAK-ANFTNIYVKNIDVETTDEEF-EQLFSQYGEIVSAA
sp|Q5AI15|PABP_CANAL       NDREVFVGKHISKKDRESKFEEMK-ANFTNIYVKNIDLNYSEESF-EKLFSPFGKITSIY
sp|Q6BI95|PABP_DEBHA       NDREVYVGKHISKKDRESKFEEMK-ANFTNVYAKNIDLDFSEEEF-KKLFEAYGKITSIY
sp|A5DW14|PABP_LODEL       NDREVYVGKHVSKKDRESKLEEMK-ANYTNIYVKNIDLAYTEKEF-EELFAPFGKITSIY
sp|A3LXL0|PABP_PICST       NDREVFVGKHISKKDRESKFEEIK-ANFTNIYVKNIDLEYSEEDL-KKLFTPYGAITSIY
sp|A5DM21|PABP_PICGU       NDREVFVGKHVSKRDRESKFEEMK-ANFTNVYVKNLAPEVDNAKF-EEIFKPFGPVTSVH
sp|Q6CDH3|PABP_YARLI       NDKKVFVGPHVPKSDRMQSFEEQK-NSFTNVFIKNLGTEITEAEF-EELVNKFGETSSVH
sp|P31209|PABP_SCHPO       NDKKVYVGHHVSRRERQSKVEALK-ANFTNVYIKNLDTEITEQEF-SDLFGQFGEITSLS
sp|Q7S6N6|PABP_NEUCR       NEKKVYVGHHIPKKDRQSKFEEMK-ANFTNVYVKNINNEVTDEEF-RELFAKFGEVTSSS
sp|Q5B630|PABP_EMENI       NDKKVFVGHHISKKDRQSKFEEMK-ANFTNIYIKNIDPEVEDEEF-RKLFEKFGEITSAT
sp|Q0CR95|PABP_ASPTN       NDKKVFVGHHISKKDRQSKFEEMK-ANFTNVYIKNLDQEISEEEF-RQMFEKFGEITSAT
sp|A4QUF0|PABP_MAGO7       NEKKVYVGHHIPKKDRQSKFDEMK-ANFTNIYVKNINPEVTDDEF-RTLFEKYGDVTSSS
sp|A1CRM1|PABP_ASPCL       NDKKVFVGHHISKKDRQSKFDEMK-ANFTNIYIKNIDPDVTEEEF-RKIFEQFGEITSAT
sp|Q4P8R9|PABP_USTMA       NDKKVYVGHHIPRKERQAKIEETR-ANFTNVYAKNVDPEVTDDEF-EKLFTKFGKITSCV
sp|A1D4K4|PABP_NEOFI       NDKKVFVGHHISKKDRQSKFEEMK-ANFTNVYIKNIDQEVTDEEF-RKMFEKFGEITSAT
sp|Q4WK03|PABP_ASPFU       NDKKVFVGHHISKKDRQSKFEEMK-ANFTNVYIKNIDQEVTDEEF-RKMFEKFGEITSAT
sp|Q0U1G2|PABP_PHANO       NEKKVFVGHHIPKKERMSKFEEMK-ANFTNIYVKNIDLDVTDEDF-RELFEKHGDITSAS
sp|Q2GSX8|PABP_CHAGB       NEKKVYVGYHIPKKDRQSKFEEMK-ANFTNIYVKNISLEATDEEF-RDLFAKYGDVTSSS
sp|A2Q848|PABP_ASPNC       NDKKVFVGHHISKKDRQSKFEEMK-ANFTNVYIKNLDSEIDDDEF-RKMFEKFGEITSAT
sp|Q1DXH0|PABP_COCIM       NDKKVFVGHHIAKKDRQSKFEEMK-ANFTNVYVKNIDQDTTEEEF-RDLFEKFGEITSAT
sp|P0CP46|PABP_CRYNJ       NDKKVYVGHHVGKKERLSKVEELR-AQFTNVYIKNVDLEVTDAEF-EDLVKPFGPTISVA
sp|P0CP47|PABP_CRYNB       NDKKVYVGHHVGKKERLSKVEELR-AQFTNVYIKNVDLEVTDAEF-EDLVKPFGPTISVA
sp|Q9EPH8|PABP1_RAT        NDRKVFVGRFKSRKEREAELGARA-KEFTNVYIKNFGEDMDDERL-KELFGKFGPALSVK
sp|P29341|PABP1_MOUSE      NDRKVFVGRFKSRKEREAELGARA-KEFTNVYIKNFGEDMDDERL-KELFGKFGPALSVK
sp|P11940|PABP1_HUMAN      NDRKVFVGRFKSRKEREAELGARA-KEFTNVYIKNFGEDMDDERL-KDLFGKFGPALSVK
sp|P61286|PABP1_BOVIN      NDRKVFVGRFKSRKEREAELGARA-KEFTNVYIKNFGEDMDDERL-KDLFGKFGPALSVK
sp|Q13310|PABP4_HUMAN      NDRKVFVGRFKSRKEREAELGAKA-KEFTNVYIKNFGEEVDDESL-KELFSQFGKTLSVK
sp|Q5R8F7|PABP1_PONAB      NDRKVFVGRFKSRKEREAELGARA-KEFTNVYIKNFGEDMDDERL-KDLFGKFGPALSVK
sp|Q6DEY7|EPAB_XENTR       NDRKVFVGHFKSRRERELEYGAKV-MEFTNVYIKNFGEDMDDKRL-REIFSAFGNTLSVK
sp|Q98SP8|EPABA_XENLA      NDRKVFVGHFKSRRERELEYGAKV-MEFTNVYIKNFGEDMDDKRL-REIFSAFGNTLSVK
sp|Q6GR16|EPABB_XENLA      NDRKVFVGHFKSRRERELEYGAKV-MEFTNVYIKNFGEDMDDKRL-KEIFSAFGNTLSVK
sp|Q4VXU2|PAP1L_HUMAN      NDRKVFVGHFKSRREREAELGARA-LEFTNIYVKNLPVDVDEQGL-QDLFSQFGKMLSVK
sp|P21187|PABP_DROME       NGKKVYVGKFIPRKEREKELGEKA-KLFTNVYVKNFTEDFDDEKL-KEFFEPYGKITSYK
sp|P20965|PABPA_XENLA      NDRKVFVGRFKSRKEREAELGARA-KEFTNVYIKNFGDDMNDERL-KEMFGKYGPALSVK
sp|Q6IP09|PABPB_XENLA      NDRKVFVGRFKSRKEREAELGARA-KEFTNVYIKNFGEDMDDERL-KEWFGQYGAALSVK
                               : *  .    .:             : : :*         :       .*   .  

sp|Q96DU9|PABP5_HUMAN      VIRDA-SGKSKGFGFVRYETHEAAQKAVLDLH------------------GKSI-DGKVL
sp|Q05196|PABP5_ARATH      VMKDQ-SGNSRSFGFVNFVSPEAAAVAVEKMN------------------GISL-GEDVL
sp|P42731|PABP2_ARATH      VMKDG-EGKSKGFGFVNFENADDAARAVESLN------------------GHKF-DDKEW
sp|O64380|PABP3_ARATH      VMRDQ-SGNSRCFGFVNFECTEAAASAVEKMN------------------GISL-GDDVL
sp|Q9H361|PABP3_HUMAN      VMTDE-SGKSKGFGFVSFERHEDAQKAVDEMN------------------GKEL-NGKQI
sp|P60047|PABP5_GORGO      VIRDA-SGKSKGFGFVRYETHEAAQKAVLDLH------------------GKSI-DGKVL
sp|Q7JGR2|PABP5_MACMU      VIRDA-SGKSKGFGFVRYETHEAAQKAVLDLH------------------GKSI-DGKVL
sp|P60049|PABP5_PANTR      VIRDA-SGKSKGFGFVRYETHEAAQKAVLDLH------------------GKSI-DGKVL
sp|P60050|PABP5_PONPY      VIRDA-SGKSKGFGFVRYETHEAAQKAVLDLH------------------GKSI-DGKVL
sp|P0CB38|PAB4L_HUMAN      VMTDS-SGKSKGFGFVSFDSHEAAKKAVEEMN------------------GRDI-NGQLI
sp|P60048|PABP5_HYLLA      VIRDA-SGKSKGFGFVRYETHEAAQKAVLDLH------------------GKSI-DGKVL
sp|Q8SR30|PABP_ENCCU       FPVKD-NGKPKGFAFANFENHESALNAIKNLHGTF-----------PFGAGRDG-TGEAF
sp|Q1ZXC2|PAP1B_DICDI      LKNDA-NGKSKGLGLVEFKNQEDAQKILTESGALIISTIDGTTTVSSNGGTIEI-NGKPI
sp|Q2UK72|PABP_ASPOR       LSRDQ-EGKSRGFGFVNFSTHESAQAAVDEMN------------------EKEI-RTQKL
sp|Q9ZQA8|PABPX_ARATH      IAKDE-NRLCRGYAFVNFDNPEDARRAAETVN------------------GTKF-GSKCL
sp|Q54BM2|PAP1A_DICDI      IMADD-KGKSKGFGFANFESAEAAKNVVENEN------------------GKIF-HGKPI
sp|P04147|PABP_YEAST       LEKDA-DGKLKGFGFVNYEKHEDAVKAVEALN------------------DSEL-NGEKL
sp|Q6FKG4|PABP_CANGA       LERTP-EGENKGFGFVNFVNHEDAVKCVEELN------------------NTEF-KGQPL
sp|Q74ZS6|PABP_ASHGO       LEKDS-EGKLRGFGFVNFEDHAAAAKAVDELN------------------ELEF-KGQKL
sp|Q6CSV3|PABP_KLULA       LEKDA-EGKPKGFGFVNFVDHNAAAKAVEELN------------------GKEF-KSQAL
sp|Q5AI15|PABP_CANAL       LEKDQ-DGKSKGFGFVNFEDHESAVKAVEELN------------------DKEI-NGQKI
sp|Q6BI95|PABP_DEBHA       LEKDH-EGKSKGFGFVNFENHESAVKAVDELN------------------DKEI-NGQKI
sp|A5DW14|PABP_LODEL       LEKDA-EGKSKGFGFVNFEEHEAAAKAVEELN------------------DKEI-NGQKI
sp|A3LXL0|PABP_PICST       LEKDA-EGKSKGFGFVNYEGHEAAVKAVEELN------------------DKEI-NGQKI
sp|A5DM21|PABP_PICGU       LETDQ-EGKSRGFGFVNFENHESALNAVKEMN------------------DKEI-DGQKL
sp|Q6CDH3|PABP_YARLI       LSTND-EGKPTGFGFVDYKEHDVAVKAIDGLS------------------ETEF-KGNKL
sp|P31209|PABP_SCHPO       LVKDQ-NDKPRGFGFVNYANHECAQKAVDELN------------------DKEY-KGKKL
sp|Q7S6N6|PABP_NEUCR       LARDQE-GKSRGFGFVNFTTHEAAAQAVDELN------------------GKDF-RGQDL
sp|Q5B630|PABP_EMENI       LSRDS-EGKSRGFGFVNFSTHESAQAAVEEMN------------------DKEV-RSQKL
sp|Q0CR95|PABP_ASPTN       LSRDQ-EGKSRGFGFVNYSTHDSAQAAVDEMN------------------DKEV-KGQKL
sp|A4QUF0|PABP_MAGO7       LARDQETGKSRGFGFVNFTSHEDASKAVQELN------------------EKEF-HGQNL
sp|A1CRM1|PABP_ASPCL       LSRDP-EGKSRGFGFVNYSTHESAQAAVDEMH------------------DKEV-KTQKL
sp|Q4P8R9|PABP_USTMA       LQRDE-DGKSKGFGFVNFEDHNEAQKAVDELH------------------DSDF-KGQKL
sp|A1D4K4|PABP_NEOFI       LSRDQ-EGKSRGFGFVNFSTHDSAQAAVDEMN------------------DKEI-KGQKL
sp|Q4WK03|PABP_ASPFU       LSRDQ-EGKSRGFGFVNFSTHDSAQAAVDEMN------------------DKEI-KGQKL
sp|Q0U1G2|PABP_PHANO       IARDD-QGKSRGFGFVNYIRHEAAAVAVDHLN------------------DIEF-KGQKL
sp|Q2GSX8|PABP_CHAGB       LARDSE-GKSRGFGFVNFTTHECAAKAVEELN------------------GKEF-RGQDL
sp|A2Q848|PABP_ASPNC       LSRDQ-EGKSRGFGFVNFSTHESAQAAVEEMN------------------DKEI-RSQKL
sp|Q1DXH0|PABP_COCIM       LARDAESGKSRGFGFVNFTSHDNAAAAVEALN------------------DKDF-KGQKL
sp|P0CP46|PABP_CRYNJ       LSRDE-KGVSKGFGFVNYENHESARKAVDELN------------------EKEV-NGKKL
sp|P0CP47|PABP_CRYNB       LSRDE-KGVSKGFGFVNYENHESARKAVDELN------------------EKEV-NGKKL
sp|Q9EPH8|PABP1_RAT        VMTDE-SGKSKGFGFVSFERHEDAQKAVDEMN------------------GKEL-NGKQI
sp|P29341|PABP1_MOUSE      VMTDE-SGKSKGFGFVSFERHEDAQKAVDEMN------------------GKEL-NGKQI
sp|P11940|PABP1_HUMAN      VMTDE-SGKSKGFGFVSFERHEDAQKAVDEMN------------------GKEL-NGKQI
sp|P61286|PABP1_BOVIN      VMTDE-SGKSKGFGFVSFERHEDAQKAVDEMN------------------GKEL-NGKQI
sp|Q13310|PABP4_HUMAN      VMRDP-NGKSKGFGFVSYEKHEDANKAVEEMN------------------GKEI-SGKII
sp|Q5R8F7|PABP1_PONAB      VMTDE-SGKSKGFGFVSFERHEDAQKAVDEMN------------------GKEL-NGKQI
sp|Q6DEY7|EPAB_XENTR       VMMDD-TGRSRGFGFVNYGNHEEAQKAVSEMN------------------GKEV-NGRMI
sp|Q98SP8|EPABA_XENLA      VMMDD-SGRSRGFGFVNYGNHEEAQKAVSEMN------------------GKEV-NGRMI
sp|Q6GR16|EPABB_XENLA      VMMDN-SGRSRGFGFVNYGNHEEAQKAVTEMN------------------GKEV-NGRMV
sp|Q4VXU2|PAP1L_HUMAN      VMRDN-SGHSRCFGFVNFEKHEEAQKAVVHMN------------------GKEV-SGRLL
sp|P21187|PABP_DROME       VMSKE-DGKSKGFGFVAFETTEAAEAAVQALN------------------GKDMGEGKSL
sp|P20965|PABPA_XENLA      VMTDD-NGKSKGFGFVSFERHEDAQKAVDEMN------------------GKDM-NGKSM
sp|Q6IP09|PABPB_XENLA      VMTDD-HGKSRGFGFVSFERHEDAQKAVDDMN------------------GKDL-NGKAI
                           .            .:. :     *                                    

sp|Q96DU9|PABP5_HUMAN      YVGRAQKKIERLAELRRRFERLRLKEKSRPPGVPIYIKNLDETINDEKLKEEFSSFGSIS
sp|Q05196|PABP5_ARATH      YVGRAQKKSDREEELRRKFEQERISRFEKLQGSNLYLKNLDDSVNDEKLKEMFSEYGNVT
sp|P42731|PABP2_ARATH      YVGRAQKKSERETELRVRYEQNLKEAADKFQSSNLYVKNLDPSISDEKLKEIFSPFGTVT
sp|O64380|PABP3_ARATH      YVGRAQKKSEREEELRRKFEQERINRFEKSQGANLYLKNLDDSVDDEKLKEMFSEYGNVT
sp|Q9H361|PABP3_HUMAN      YVGRAQKKVERQTELKRTFEQMKQDRITRYQVVNLYVKNLDDGIDDERLRKAFSPFGTIT
sp|P60047|PABP5_GORGO      YVGRAQKKIERLAELRRRFERLRLKEKSRPPGVPIYIKNLDETINDEKLKEEFSSFGSIS
sp|Q7JGR2|PABP5_MACMU      YVGRAQKKIERLAELRRRFERLRLKEKSRPPGVPIYIKNLDETINDEKLKEEFSSFGSIS
sp|P60049|PABP5_PANTR      YVGRAQKKIERLAELRRRFERLRLKEKSRPPGVPIYIKNLDETINDEKLKEEFSSFGSIS
sp|P60050|PABP5_PONPY      YVGRAQKKIERLAELRRRFERLRLKEKSRPPGVPIYIKNLDETINDEKLKEEFSSFGSIS
sp|P0CB38|PAB4L_HUMAN      FVGRAQKKVERQAELKQMFEQLKRERIRGCQGVKLYIKNLDDTIDDEKLRNEFSSFGSIS
sp|P60048|PABP5_HYLLA      YVGRAQKKIERLAELRRRFERLRLKEKSRPPGVPIYIKNLDETINDEKLKEEFSSFGSIS
sp|Q8SR30|PABP_ENCCU       YIQKGQRKEERAEELRKMFEQMSMQGQS--YKKNLYITNIPEGFGCEELGSIFKEFGNIT
sp|Q1ZXC2|PAP1B_DICDI      TIDRIKSKVERFTEYRKK-----------TTDLSLFINNIDESIDRDLIKEEFAKHGTII
sp|Q2UK72|PABP_ASPOR       YVGRAQKKHEREEELRKQYEAARLEKASKYQGVNLYVKNLTDDVDDEKLRELFGPYGTIT
sp|Q9ZQA8|PABPX_ARATH      YVGRAQKKAEREQLLREQFKEKHEEQKMIAKVSNIYVKNVNVAVTEEELRKHFSQCGTIT
sp|Q54BM2|PAP1A_DICDI      YAGRAQKKIEREAELKHTFE-------TKYQGVNLYIKNIDDSIDNDKLREVFSQFGTIT
sp|P04147|PABP_YEAST       YVGRAQKKNERMHVLKKQYEAYRLEKMAKYQGVNLFVKNLDDSVDDEKLEEEFAPYGTIT
sp|Q6FKG4|PABP_CANGA       YVNRAQKKYERQQELKKQYEATRMEKMAKYQGINLFIKNLDDSIDDKKLEEEFAPYGTIT
sp|Q74ZS6|PABP_ASHGO       YVGRAQKKYERLQELKKQYEAARLEKLAKYQGVNLFVKNLDDSIDDEKLKEEFAPFGTIT
sp|Q6CSV3|PABP_KLULA       YVGRAQKKYERAEELKKQYEQYRLEKLAKFQGVNLFIKNLDDSIDDEKLKEEFAPYGTIT
sp|Q5AI15|PABP_CANAL       YVGRAQKKRERLEELKKQYEAVRLEKLAKYQGVNLFVKNLDDTIDSEKLEEEFKPFGTIT
sp|Q6BI95|PABP_DEBHA       YVGRAQKKRERLEELKKQYENTRLEKLSKYQGVNLFIKNLDDTIDSEKLEEEFKPFGSIT
sp|A5DW14|PABP_LODEL       YVGRAQKKRERTEELKKQYEAVRLEKLSKYQGVNLFVKNLDEQIDSEKLEEEFKPFGTIT
sp|A3LXL0|PABP_PICST       YVGRAQKKRERMEELKKQYENTRLEKLSKYQGVNLFIKNLDDTIDSEKLEEEFKPFGTIT
sp|A5DM21|PABP_PICGU       YVGRAQKKRERLDELKRLYESTRLEKLSKYQGVNLFVKNLDDSIDSEKLEEEFKPFGTIT
sp|Q6CDH3|PABP_YARLI       FAGRAKKKYERADELRKQYEASRLEKLNKYQGVNLYIKNLDDTIDDDKLRAEFAPHGTIT
sp|P31209|PABP_SCHPO       YVGRAQKKHEREEELRKRYEQMKLEKMNKYQGVNLFIKNLQDEVDDERLKAEFSAFGTIT
sp|Q7S6N6|PABP_NEUCR       YVGRAQKKHEREEELRKSYEAARLEKANKYQGVNLYIKNLGDDVDDDKLRAMFSEYGPIT
sp|Q5B630|PABP_EMENI       YVGRAQKKHEREEELRKQYEAARMEKASKYQGVNLYVKNLTDDVDDDKLRELFGPYGTIT
sp|Q0CR95|PABP_ASPTN       YVGRAQKKHEREEELRKQYEAARLEKASKYQGVNLYVKNLTDDIDDEKLREMFAPYGTIT
sp|A4QUF0|PABP_MAGO7       YVGRAQKKHEREEELRKSYEAARQEKASKYQGVNLYIKNLDDEVDDEKLRQLFSEFGPIT
sp|A1CRM1|PABP_ASPCL       YVGRAQKKHEREEELRKQYEAARLEKASKYQGVNLYVKNLTDDVDDEKLRELFGPYGTIT
sp|Q4P8R9|PABP_USTMA       FVARAQKKSEREEELRRSYEAAKNEKLAKFQGVNLYLKNIPESYDDERLREEFAPFGAIT
sp|A1D4K4|PABP_NEOFI       YVGRAQKKHEREEELRKQYEAARLEKASKYQGVNLYVKNLTDDVDDEKLRELFSPFGTIT
sp|Q4WK03|PABP_ASPFU       YVGRAQKKHEREEELRKQYEAARLEKASKYQGVNLYVKNLTDDVDDEKLRELFSPFGTIT
sp|Q0U1G2|PABP_PHANO       YVGRAQKKHEREEELRKQYEAARLEKQSKYQGVNLYIKNLNDDVDDEKLRDMFTPFGTIT
sp|Q2GSX8|PABP_CHAGB       YVGRAQKKHEREEELRKSYEAARLEKANKYQGVNLYIKNLADDIDDDKLRQMFSEYGPIT
sp|A2Q848|PABP_ASPNC       YVGRAQKKHEREEELRKQYEAARLEKASKYQGVNLYVKNLTDDIDDEKLRELFGPYGTIT
sp|Q1DXH0|PABP_COCIM       YVGRAQKKHEREEELRKQYEAARIEKASKYQGVNLYIKNLSDDIDDEKLRELFSSYGTIT
sp|P0CP46|PABP_CRYNJ       YAGRAQTKSEREAELKKSHEEKRLENEAKSAGVNLYVKNLDDEWDDDRLRAEFEAFGTIT
sp|P0CP47|PABP_CRYNB       YAGRAQTKSEREAELKKSHEEKRLENEAKSAGVNLYVKNLDDEWDDDRLRAEFEAFGTIT
sp|Q9EPH8|PABP1_RAT        YVGRAQKKVERQTELKRKFEQMKQDRITRYQGVNLYVKNLDDGIDDERLRKEFSPFGTIT
sp|P29341|PABP1_MOUSE      YVGRAQKKVERQTELKRKFEQMKQDRITRYQGVNLYVKNLDDGIDDERLRKEFSPFGTIT
sp|P11940|PABP1_HUMAN      YVGRAQKKVERQTELKRKFEQMKQDRITRYQGVNLYVKNLDDGIDDERLRKEFSPFGTIT
sp|P61286|PABP1_BOVIN      YVGRAQKKVERQTELKRKFEQMKQDRITRYQGVNLYVKNLDDGIDDERLRKEFSPFGTIT
sp|Q13310|PABP4_HUMAN      FVGRAQKKVERQAELKRKFEQLKQERISRYQGVNLYIKNLDDTIDDEKLRKEFSPFGSIT
sp|Q5R8F7|PABP1_PONAB      YVGRAQKKVERQTELKRKFEQMKQDRITRYQGVNLYVKNLDDGIDDERLRKEFSPFGTIT
sp|Q6DEY7|EPAB_XENTR       YVGRAQKRIERQGELKRKFEQIKQERINRYQGVNLYVKNLDDGIDDDRLRKEFSPYGTIT
sp|Q98SP8|EPABA_XENLA      YVGRAQKRIERQSELKRKFEQIKQERINRYQGVNLYVKNLDDGIDDDRLRKEFLPYGTIT
sp|Q6GR16|EPABB_XENLA      YVGRAQKRIERQGELKRKFEQIKQERINRYQGVNLYVKNLDDGIDDDRLRKEFSPYGTIT
sp|Q4VXU2|PAP1L_HUMAN      YAGRAQKRVERQNELKRRFEQMKQDRLRRYQGVNLYVKNLDDSIDDDKLRKEFSPYGVIT
sp|P21187|PABP_DROME       YVARAQKKAERQQELKRKFEELKQKRHESVFGVNLYVKNLDDTIDDDRLRIAFSPYGNIT
sp|P20965|PABPA_XENLA      FVGRAQKKVERQTELKRKFEQMKQDRITRYQGVNLYVKNLDDGIDDERLRKEFLPFGTIT
sp|Q6IP09|PABPB_XENLA      FVGRAQKKVERQTELKRKFEQMKQDRITRYQGVNLYVKNLDDGIDDERLRKEFTPFGSIT
                              : : : :*    :                  :::.*:      . :   *   * : 

sp|Q96DU9|PABP5_HUMAN      RAKVMM-E----------------------------------------------------
sp|Q05196|PABP5_ARATH      SCKVMMNS----------------------------------------------------
sp|P42731|PABP2_ARATH      SSKVMRDP----------------------------------------------------
sp|O64380|PABP3_ARATH      SSKVMLNP----------------------------------------------------
sp|Q9H361|PABP3_HUMAN      SAKVMM-E----------------------------------------------------
sp|P60047|PABP5_GORGO      RAKVMM-E----------------------------------------------------
sp|Q7JGR2|PABP5_MACMU      RAKVMM-E----------------------------------------------------
sp|P60049|PABP5_PANTR      RAKVMM-E----------------------------------------------------
sp|P60050|PABP5_PONPY      RAKVMM-E----------------------------------------------------
sp|P0CB38|PAB4L_HUMAN      RVKVMQ-E----------------------------------------------------
sp|P60048|PABP5_HYLLA      RAKVMM-E----------------------------------------------------
sp|Q8SR30|PABP_ENCCU       SISVGVDG----------------------------------------------------
sp|Q1ZXC2|PAP1B_DICDI      GIKIVQDE----------------------------------------------------
sp|Q2UK72|PABP_ASPOR       SAKVMRDTNIER-TQTPESDKEKENKEATKENEK-ESSEAEKAEKTEEKPADSGDEKKED
sp|Q9ZQA8|PABPX_ARATH      STKLMCDE----------------------------------------------------
sp|Q54BM2|PAP1A_DICDI      SAIVMKDD----------------------------------------------------
sp|P04147|PABP_YEAST       SAKVMRTE----------------------------------------------------
sp|Q6FKG4|PABP_CANGA       SAKVMTTE----------------------------------------------------
sp|Q74ZS6|PABP_ASHGO       SAKVMRDE----------------------------------------------------
sp|Q6CSV3|PABP_KLULA       SARVMRDQ----------------------------------------------------
sp|Q5AI15|PABP_CANAL       SAKVMVDE----------------------------------------------------
sp|Q6BI95|PABP_DEBHA       SARVMVDE----------------------------------------------------
sp|A5DW14|PABP_LODEL       SSKVMVDD----------------------------------------------------
sp|A3LXL0|PABP_PICST       SARVMVDE----------------------------------------------------
sp|A5DM21|PABP_PICGU       SARVMVDD----------------------------------------------------
sp|Q6CDH3|PABP_YARLI       SAKVMVDE----------------------------------------------------
sp|P31209|PABP_SCHPO       SAKIMTDE----------------------------------------------------
sp|Q7S6N6|PABP_NEUCR       SAKVMRDSLIEGSEEKD--EKDKEN-------KKEGETKE--EEQN-------EG---SE
sp|Q5B630|PABP_EMENI       SAKVMRDTAPVETATPESETKESA----NKENEKAAE--GEKEPAAEE-----KEKEEKK
sp|Q0CR95|PABP_ASPTN       SAKVMRDTNIER-TQTPDSDKEKKEESKEE--------KPEAAEKTEEAAKESGD--DQD
sp|A4QUF0|PABP_MAGO7       SAKVMRDSITEPGEEGESKEGEESE-------KNKENKPEEKEGDD-------SKP-EEK
sp|A1CRM1|PABP_ASPCL       SAKVMRDSTPAERTETPDSEKEKE---VNKENEK----KEDEEKAAEEKPKESDEE--KK
sp|Q4P8R9|PABP_USTMA       SCKIMRAP----------------------------------------------------
sp|A1D4K4|PABP_NEOFI       SAKVMRDTVTAGETSESEK--EKE---SNKENEK----EGE--EKTEEKPKES------E
sp|Q4WK03|PABP_ASPFU       SAKVMRDTVTTGETSESEKEKEKE---SNKENEK----EGE--EKTEEKPKES------E
sp|Q0U1G2|PABP_PHANO       SAKVILRDEEKKDEEEKE-VKE-----EKKEDEKKE---DEEAKEGSSSEQNGEDTKAGD
sp|Q2GSX8|PABP_CHAGB       SAKVMRDAVTEGSAEEETEGKDKEN-------KKEGEQAAEAEGEA-------EG---AE
sp|A2Q848|PABP_ASPNC       SAKVMRDTNVERDQSPDSAGKEKE---ADKENDKEATPEAEKAEKAEEKPSESSEE--KD
sp|Q1DXH0|PABP_COCIM       SAKVMRDFAPESTSDSEKEAKKDSKEPE----TKEEEPKDEA-----GDNAENKDNKENK
sp|P0CP46|PABP_CRYNJ       SSKVMRDD----------------------------------------------------
sp|P0CP47|PABP_CRYNB       SSKVMRDD----------------------------------------------------
sp|Q9EPH8|PABP1_RAT        SAKVMM-E----------------------------------------------------
sp|P29341|PABP1_MOUSE      SAKVMM-E----------------------------------------------------
sp|P11940|PABP1_HUMAN      SAKVMM-E----------------------------------------------------
sp|P61286|PABP1_BOVIN      SAKVMM-E----------------------------------------------------
sp|Q13310|PABP4_HUMAN      SAKVML-E----------------------------------------------------
sp|Q5R8F7|PABP1_PONAB      SAKVMM-E----------------------------------------------------
sp|Q6DEY7|EPAB_XENTR       SAKVMT-E----------------------------------------------------
sp|Q98SP8|EPABA_XENLA      SAKVMT-E----------------------------------------------------
sp|Q6GR16|EPABB_XENLA      STKVMT-E----------------------------------------------------
sp|Q4VXU2|PAP1L_HUMAN      SAKVMT-E----------------------------------------------------
sp|P21187|PABP_DROME       SAKVMTDE----------------------------------------------------
sp|P20965|PABPA_XENLA      SAKVMM-E----------------------------------------------------
sp|Q6IP09|PABPB_XENLA      SAKVMM-E----------------------------------------------------
                              :                                                        

sp|Q96DU9|PABP5_HUMAN      ----------VGQGKGFGVVCFSSFEEATKAVDEMNGRIVGSKPLHVTLGQARRRC----
sp|Q05196|PABP5_ARATH      ----------QGLSRGFGFVAYSNPEEALLAMKEMNGKMIGRKPLYVALAQRKEERQAHL
sp|P42731|PABP2_ARATH      ----------NGTSKGSGFVAFATPEEATEAMSQLSGKMIESKPLYVAIAQRKEDRRVRL
sp|O64380|PABP3_ARATH      ----------QGMSRGFGFVAYSNPEEALRALSEMNGKMIGRKPLYIALAQRKEDRRAHL
sp|Q9H361|PABP3_HUMAN      ----------GGRSKGFGFVCFSSPEEATKAVTEMNGRIVATKPLYVALAQRKEERQAYL
sp|P60047|PABP5_GORGO      ----------VGQGKGFGVVCFSSFEEATKAVDEMNGRIVGSKPLHVTLGQARRRC----
sp|Q7JGR2|PABP5_MACMU      ----------VGQGKGFGVVCFSSFEEATKAVDEMNGRVVGSKPLHVTLGQARRRC----
sp|P60049|PABP5_PANTR      ----------VGQGKGFGVVCFSSFEEATKAVDEMNGRIVGSKPLHVTLGQARRRC----
sp|P60050|PABP5_PONPY      ----------VGQGKGFGVVCFSSFEEATKAVDEMNGRIVGSKPLHVTLGQARRRC----
sp|P0CB38|PAB4L_HUMAN      ----------EGQSKGFGLICFSSPEDATKAMTEMNGRILGSKPLSIALAQRH-------
sp|P60048|PABP5_HYLLA      ----------VGQGKGFGVVCFSSFEEATKAVDEMNGRIVGSKPLHVTLGQARRRC----
sp|Q8SR30|PABP_ENCCU       ----------ANSQKQYAYICYSTPEEASIAVERGNEIYLDGNRLQVAYFKNKLERMKEK
sp|Q1ZXC2|PAP1B_DICDI      ----------NARNKGFGFISFSEIQEAQKALDSLNGFTFGSKQIQVSFSNKDNNQINNK
sp|Q2UK72|PABP_ASPOR       KESKKADKKGLGKSKGFGFVCFSSPDEASKAVTEMNQRMVNGKPLYVALAQRKDVRRSQL
sp|Q9ZQA8|PABPX_ARATH      ----------KGKSKGFGFVCFSTPEEAIDAVKTFHGQMFHGKPLYVAIAQKKEDRKMQL
sp|Q54BM2|PAP1A_DICDI      ---------KATTSKGFGFVCYTAPDEATRAVTEMNGRMIGTKPLYVALAQRKDIRRAQL
sp|P04147|PABP_YEAST       ----------NGKSKGFGFVCFSTPEEATKAITEKNQQIVAGKPLYVAIAQRKDVRRSQL
sp|Q6FKG4|PABP_CANGA       ----------NGKSKGFGFVCFSTPEEATKAITEKNQQIVAGKPLYVAIAQRKDVRRSQL
sp|Q74ZS6|PABP_ASHGO       ----------TGNSRGFGFVCFSTPEEATKAITEKNQQIVAGKPLYVAIAQRKEVRRNQL
sp|Q6CSV3|PABP_KLULA       ----------EGNSKGFGFVCFSSPEEATKAMTEKNQQIVAGKPLYVAIAQRKDVRRSQL
sp|Q5AI15|PABP_CANAL       ----------AGKSKGFGFVCFTTPEEATKAITEMNTRMINGKPLYVALAQRKDVRRSQL
sp|Q6BI95|PABP_DEBHA       ----------TGKSKGFGFVCFSSPEEATKAITEMNQRMIYGKPLYVALAQRKDVRRSQL
sp|A5DW14|PABP_LODEL       ----------AGKSKGFGFVCFSTPEEATKAITEMNQRMVNGKPLYVALAQRKDVRRSQL
sp|A3LXL0|PABP_PICST       ----------TGKSKGFGFVCFSSPEEATKAITEMNQRMFFGKPLYVALAQRKDVRRSQL
sp|A5DM21|PABP_PICGU       ----------AGKSKGFGFVCFSSPEEATKAITEMNQRMIQGKPLYVALAQRKDVRRSQL
sp|Q6CDH3|PABP_YARLI       ----------AGKSKGFGFVCYSSPEEATKAVTEMNHRLVAGKPLYVVLAQRKDVRRSQL
sp|P31209|PABP_SCHPO       ----------QGKSKGFGFVCYTTPEEANKAVTEMNQRMLAGKPLYVALAQRKEVRRSQL
sp|Q7S6N6|PABP_NEUCR       KKTEKKGDRKLGKSKGFGFVCFSNPDDATKAVTEMNQRMVDGKPLYVALAQRKDVRKSQL
sp|Q5B630|PABP_EMENI       EAEQKPEKKPLGKSKGFGFVCFSSPDEASKAVTEMNQRMVNGKPLYVALAQRKDVRRSQL
sp|Q0CR95|PABP_ASPTN       KENKKSDKKVLGKSKGFGFVCFSSPDEASKAVTEMNQRMINGKPLYVALAQRKDVRRSQL
sp|A4QUF0|PABP_MAGO7       EGEDSKSKSKLGKSKGFGFVCFANPDDATKAVAEMNQRMVNNKPLYVALAQRKDVRKNQL
sp|A1CRM1|PABP_ASPCL       DETKKSDKKLLGKSKGFGFVCFSSPDEASKAVTEMNQRMVNGKPLYVALAQRKDVRRSQL
sp|Q4P8R9|PABP_USTMA       ----------SGVSRGFGFVCYSAPEEANKAVSEMNGKMLDNRPLYVALAQRKDVRRQQL
sp|A1D4K4|PABP_NEOFI       EEAKKTEKKILGKSKGFGFVCFSSPDEASKAVTEMNQRMVNGKPLYVALAQRKDVRRSQL
sp|Q4WK03|PABP_ASPFU       EEPKKTEKKILGKSKGFGFVCFSSPDEASKAVTEMNQRMVNGKPLYVALAQRKDVRRSQL
sp|Q0U1G2|PABP_PHANO       KVTIKGEKKILGKSKGFGFVCFSNPDEATKAVTEMNQKMIEGKPLYVALAQRKDVRKNQL
sp|Q2GSX8|PABP_CHAGB       KKTEKKGDRRLGKSKGFGFVCFSNPDDATKAVAEMNQRMIEGKPLYVALAQRKDVRKNQL
sp|A2Q848|PABP_ASPNC       KEAKKSDKKPFGKSKGFGFVCFSSPDEASKAVTEMNQRMVNGKPLYVALAQRKDVRRSQL
sp|Q1DXH0|PABP_COCIM       AESKKSEKKPLGKSKGFGFVCFSSPDEASKAVTEMNQRMVHGKPLYVALAQRKDVRRSQL
sp|P0CP46|PABP_CRYNJ       ----------SGVSRGFGFVCYSSPDEATKAVSEMNGKMIGTKPLYVALAQRKDVRRQAL
sp|P0CP47|PABP_CRYNB       ----------SGVSRGFGFVCYSSPDEATKAVSEMNGKMIGTKPLYVALAQRKDVRRQAL
sp|Q9EPH8|PABP1_RAT        ----------GGRSKGFGFVCFSSPEEATKAVTEMNGRIVATKPLYVALAQRKEERQAHL
sp|P29341|PABP1_MOUSE      ----------GGRSKGFGFVCFSSPEEATKAVTEMNGRIVATKPLYVALAQRKEERQAHL
sp|P11940|PABP1_HUMAN      ----------GGRSKGFGFVCFSSPEEATKAVTEMNGRIVATKPLYVALAQRKEERQAHL
sp|P61286|PABP1_BOVIN      ----------GGRSKGFGFVCFSSPEEATKAVTEMNGRIVATKPLYVALAQRKEERQAHL
sp|Q13310|PABP4_HUMAN      ----------DGRSKGFGFVCFSSPEEATKAVTEMNGRIVGSKPLYVALAQRKEERKAHL
sp|Q5R8F7|PABP1_PONAB      ----------GGRSKGFGFVCFSSPEEATKAVTEMNGRIVATKPLYVALAQRKEERQAHL
sp|Q6DEY7|EPAB_XENTR       ----------GGHSKGFGFVCFSSPEEATKAVTEMNGRIVSTKPLYVALAQRKEERKAIL
sp|Q98SP8|EPABA_XENLA      ----------GGHSKGFGFVCFSSPEEATKAVTEMNGRIVSTKPLYVALAQRKEERKAIL
sp|Q6GR16|EPABB_XENLA      ----------GGHSKGFGFVCFSSPEEATKAVTEMNGRIVSTKPLYVALAQRKEERKAIL
sp|Q4VXU2|PAP1L_HUMAN      ----------GGHSKGFGFVCFSSPEEATKAVTEMNGRIVGTKPLYVALAQRKEERKAIL
sp|P21187|PABP_DROME       ----------EGRSKGFGFVCFNAASEATCAVTELNGRVVGSKPLYVALAQRKEERKAHL
sp|P20965|PABPA_XENLA      ----------GGRSKGFGFVCFSSPEEATKAVTEMNGRIVATKPLYVALAQRKEERQAHL
sp|Q6IP09|PABPB_XENLA      ----------GGRSKGFGFVCFSSPEEATKAVTEMNGRIVATKPLYVALAQRKEERQAHL
                                         :  . :.:   .:*  *:       .  . : :   :         

sp|Q96DU9|PABP5_HUMAN      ------------------------------------------------------------
sp|Q05196|PABP5_ARATH      QSLFTQIRSPGTMSPVP-------SPMSGFHH-----HPPGGPMSGPHHPMFIGHNGQG-
sp|P42731|PABP2_ARATH      QAQFSQVRPVAMQPSVG-------P---RMPV-----YPPGGPG--IGQQMFYGQAPPA-
sp|O64380|PABP3_ARATH      QALFSQIRAPGP--------------MSGF-H-----HPPGGPMPGPPQHMYVGQNGAS-
sp|Q9H361|PABP3_HUMAN      TNEYMQRMASVRAVPN------QRAPPSGYFM-----TAVPQT---QNHAAYYPPSQIAR
sp|P60047|PABP5_GORGO      ------------------------------------------------------------
sp|Q7JGR2|PABP5_MACMU      ------------------------------------------------------------
sp|P60049|PABP5_PANTR      ------------------------------------------------------------
sp|P60050|PABP5_PONPY      ------------------------------------------------------------
sp|P0CB38|PAB4L_HUMAN      ------------------------------------------------------------
sp|P60048|PABP5_HYLLA      ------------------------------------------------------------
sp|Q8SR30|PABP_ENCCU       EFGG----------------------GLGYK------PGVPYMY--NQGVSFAS----RG
sp|Q1ZXC2|PAP1B_DICDI      LNGNSTKITKNIIQGGA-----SASQYTGYLPINRYQQHLPHQH---INPMYT---QQP-
sp|Q2UK72|PABP_ASPOR       EASIQARN-TIRQQQAA--------AAAG----------MPQPY--MQPAVFYGPGQQG-
sp|Q9ZQA8|PABPX_ARATH      QVQFGNRV-EARKSSSS---------AS----------VNPGTY----APLYYTNTHPG-
sp|Q54BM2|PAP1A_DICDI      EMQHQQKFKTGIRQQMP---------P--------------TY---GSGPVFFTPAPVN-
sp|P04147|PABP_YEAST       AQQIQARN-QMRYQQATAAA-AA--AAAG----------MPGQF--MPP-MFYG--VMP-
sp|Q6FKG4|PABP_CANGA       AQQIQARN-QMRFQQASAAAAAA--AAAG----------MPGQF--MPP-MFYG--VMP-
sp|Q74ZS6|PABP_ASHGO       AQQIQARN-QMRFQHANAAA-AA--AVAG----------LPGQF--MPPPMYYG--GIP-
sp|Q6CSV3|PABP_KLULA       AQQIQARN-QIRFQQQQQQQAAA--AAAG----------MPGQY--MPQ-MFYG--VMA-
sp|Q5AI15|PABP_CANAL       EQQIQARN-QMRMQN------A---AAGG----------LPGQF--IPP-MFYG--QQ-G
sp|Q6BI95|PABP_DEBHA       EQQIQARN-QMRMQN------AA--ATGG----------IPGQF--IPP-MFYG--QQPG
sp|A5DW14|PABP_LODEL       EQQIQARN-QMRMQN------AA--AAGG----------LPGQF--MPP-MFYG--QQ-G
sp|A3LXL0|PABP_PICST       EQQIQARN-QMRMQN------AA--ATGG----------IPGQF--IPP-MFYG--QQ-G
sp|A5DM21|PABP_PICGU       EQQIQARN-QMRMQN------AA--AAAG----------MPGQF--MSP-MFYG--QQPG
sp|Q6CDH3|PABP_YARLI       QQQIQAKN-QMRLQQQA--------AAGG----------LPGQY--MGNPGVFYPGQPG-
sp|P31209|PABP_SCHPO       EAQIQARN-QFRLQQQV----A---AAAG----------IPAVQYGATGPLIYGPGGYP-
sp|Q7S6N6|PABP_NEUCR       EASIQARN-QLRMQQAA--------AQAG----------MPQQY--MQAPVYYAGQQ-PG
sp|Q5B630|PABP_EMENI       EASIQARN-NIRQQQAA--------AAAG----------MGQAY--MAPAVFYGPGQQG-
sp|Q0CR95|PABP_ASPTN       EASIQARN-TIRQQQAA--------AAAG----------MPQPY--MQPAVFYGPGQQG-
sp|A4QUF0|PABP_MAGO7       EQSIQARN-QLRMQQAA--------AAAG----------MPQQY--MQAPVFYGPGSQPG
sp|A1CRM1|PABP_ASPCL       EASIQARN-TIRQQQAA--------AAAG----------MPQPY--MQPAVFYGPGQQG-
sp|Q4P8R9|PABP_USTMA       EAQIMQRN-QLRLQQQA----AA--QGMG----------YPGP------GMYY-------
sp|A1D4K4|PABP_NEOFI       EASIQARN-TIRQQQAA--------AAAG----------MPQPY--MQPAVFYGPGQQG-
sp|Q4WK03|PABP_ASPFU       EASIQARN-TIRQQQAA--------AAAG----------MPQPY--MQPAVFYGPGQQG-
sp|Q0U1G2|PABP_PHANO       EATIQARN-QLRMQQQQ----QQ--QFGG----------IPQM--------FIAPGQQPM
sp|Q2GSX8|PABP_CHAGB       EASIQARN-QLRMQQAA--------AQAG----------LPQQY--MQTPVYYAPGQ-QP
sp|A2Q848|PABP_ASPNC       EASIQARN-TIRQQQAA--------AAAG----------MPQPY--MQPAVFYGPGQQG-
sp|Q1DXH0|PABP_COCIM       EASIQARN-TIRQQQAA--------AAAG----------MPQPF--MQPAVFYGPGQQN-
sp|P0CP46|PABP_CRYNJ       ESQIAQRA-QQRMQYGA-----------G----------FPGMQGYMGQPMYGY------
sp|P0CP47|PABP_CRYNB       ESQIAQRA-QQRMQYGA-----------G----------FPGMQGYMGQPMYGY------
sp|Q9EPH8|PABP1_RAT        TNQYMQRMASVRAVPNPVINPYQPAPPSGYFM-----AAIPQT---QNRAAYYPPSQIAQ
sp|P29341|PABP1_MOUSE      TNQYMQRMASVRAVPNPVINPYQPAPPSGYFM-----AAIPQT---QNRAAYYPPSQIAQ
sp|P11940|PABP1_HUMAN      TNQYMQRMASVRAVPNPVINPYQPAPPSGYFM-----AAIPQT---QNRAAYYPPSQIAQ
sp|P61286|PABP1_BOVIN      TNQYMQRMASVRAVPNPVINPYQPAPPSGYFM-----AAIPQT---QNRAAYYPPSQIAQ
sp|Q13310|PABP4_HUMAN      TNQYMQRVAGMRALPANAILNQFQPAAGGYFV-----PAVPQA---QGRPPYYTPNQLAQ
sp|Q5R8F7|PABP1_PONAB      TNQYMQRMASVRAVPNPVINPYQPAPPSGYFM-----AAIPQT---QNRAAYYPPSQIAQ
sp|Q6DEY7|EPAB_XENTR       TNQYMQRLATMRAMPGPLLGSFQQ--PANYFL-----PAMPQP---PN-RTFYSPNPVAP
sp|Q98SP8|EPABA_XENLA      TNQYMQRLATMRAMPGPLLGSFQQ--PANYFL-----SAMPQP---PN-RTFYSPNPVAP
sp|Q6GR16|EPABB_XENLA      TNQYMQRLATMRAMPGPLLGSFQQ--PANYFL-----PTMPQP---SN-RAFYSPNPVAP
sp|Q4VXU2|PAP1L_HUMAN      TNQYMQRLSTMRTLSNPLLGSFQQ--PSSYFL-----PAMPQP---PAQAAYYGCGPVTP
sp|P21187|PABP_DROME       ASQYMRHMTGMRMQQLG--QIYQPNAASGFFV-----PTLPSN------QRFFGSQVATQ
sp|P20965|PABPA_XENLA      TNQYMQRMASVR-VPNPVINPYQP-PPSSYFM-----AAIPPA---QNRAAYYPPGQIAQ
sp|Q6IP09|PABPB_XENLA      TNQYMQRMASVR-VPNPVINPYQP-PPSSYFM-----AAIPPA---QNRAAYYPPGQIAQ
                                                                                       

sp|Q96DU9|PABP5_HUMAN      ------------------------------------------------------------
sp|Q05196|PABP5_ARATH      LVPS-----QPMGYGYQVQFM-PGM---RPG------------------AGPP-NFMM--
sp|P42731|PABP2_ARATH      MIPP-----QP-GYGYQQQLV-PGM---RPG------------------GGPVPSFFM--
sp|O64380|PABP3_ARATH      MVPS-----QPIGYGFQPQFM-PGM---RPG------------------SGPG-NFIV--
sp|Q9H361|PABP3_HUMAN      LRP-------------SPRWTA---QGARPHPF------------------------QNK
sp|P60047|PABP5_GORGO      ------------------------------------------------------------
sp|Q7JGR2|PABP5_MACMU      ------------------------------------------------------------
sp|P60049|PABP5_PANTR      ------------------------------------------------------------
sp|P60050|PABP5_PONPY      ------------------------------------------------------------
sp|P0CB38|PAB4L_HUMAN      ------------------------------------------------------------
sp|P60048|PABP5_HYLLA      ------------------------------------------------------------
sp|Q8SR30|PABP_ENCCU       FKRERNRGGAAKPYGNELEKLHSLVLA-AAPSFKSQWKDF--------------------
sp|Q1ZXC2|PAP1B_DICDI      YFPQQQQSSSS----SQPSSSQP--QPSSPSHLNGNT-----------TTTSPNTRYSKT
sp|Q2UK72|PABP_ASPOR       FIPG-QRGGIAFP--PQPGMVMAGIPGGRPGQYPGPFPGQQGGRGMGPNQQLPPNF----
sp|Q9ZQA8|PABPX_ARATH      M---------VYQ-SYPLMWKSANMIGSS-------YPNS----------E--AVTYPPM
sp|Q54BM2|PAP1A_DICDI      --P-------------QVVYQQ---MMPRPRNW------------------------NGQ
sp|P04147|PABP_YEAST       ---PRG---VPFN-GPNPQQMNP--MG-GMP-KNG-MPP-Q-F-------RNGPV-YG--
sp|Q6FKG4|PABP_CANGA       ---PRG---VPFN-GPNPQ-MAN--MG-AMP-KNG-MPPHQ-F-------RNGPV-YG--
sp|Q74ZS6|PABP_ASHGO       ---P-R---VPFQ-GPNPQ------MA-GMP-KNGAMPPQQ-F------GRPGPM-YGG-
sp|Q6CSV3|PABP_KLULA       ---PRG---FP---GPNPGMNGP--MGAGIP-KNGMVPPPQQFAG----RPNGPM-YQG-
sp|Q5AI15|PABP_CANAL       FFPPNGRGNAPYP-GPNPQMMMR---G-RGQPFPEQWPRP--GPN----GQPVPV-YG--
sp|Q6BI95|PABP_DEBHA       FFPPNGRGNGPFP-GPNPQMMMP--RG-QIPPPQGQWPRP--GPN----GQPVPV-YG--
sp|A5DW14|PABP_LODEL       FFPPNGRGNAPFP-GPNPQMMMR---G-RGQPFPEQWPRP--GPN----GQPVPV-YG--
sp|A3LXL0|PABP_PICST       FFPPNGRGNAPFP-GPNPQMIMR--RG-QPFGGPEQWPRP--GPN----GQPVPV-YG--
sp|A5DM21|PABP_PICGU       FFPPNGRGGAQGPFPPNPQMMMP--RGGQMPPPQGQWPRA--GPN----GQPVPV-YG--
sp|Q6CDH3|PABP_YARLI       FMPP-GRGGMPFG--ANPQMMMRPP--------------------MPPQNQFPPRGVPGG
sp|P31209|PABP_SCHPO       IPAAVNGRGMPMV--P--------------------------------GHNGPMPMYPGM
sp|Q7S6N6|PABP_NEUCR       FMPAPGGRGVPFP---QGGI-VPGVQGGRPGQYPY----QQGGRGGVPPQQMPPMGYPIN
sp|Q5B630|PABP_EMENI       FIPGAQRGGM-FP--PQPGMM-MGMP-GRPGQYPGPFPGQQGGRGVGPNQQIPPNF----
sp|Q0CR95|PABP_ASPTN       FIPGGQRGGLPFA--PQPGMM-MGVPGGRPGQYPGPFPGQQGGRGMGPNQQIPPNF----
sp|A4QUF0|PABP_MAGO7       FMPPAGGRGMPYP---QGGMPM---QPGRPGQFPAGFAAQQGGRGAMPQGIPPMYGLPGQ
sp|A1CRM1|PABP_ASPCL       FIPAGQRGGMPFA--PQPGMV-MGIPGGRPGQYPGPFPGQQGGRGMGPNQQMPPNF----
sp|Q4P8R9|PABP_USTMA       ------------P---QP----------------GAFPGQPGGMV--PRPRYAPA--GMM
sp|A1D4K4|PABP_NEOFI       FIPAGQRGGMPFA--PQPGMV-MGIPGGRPGQYPGPFPGQQGGRGMGPNQQIPPNF----
sp|Q4WK03|PABP_ASPFU       FIPAGQRGGMPFA--PQPGMV-MGIPGGRPGQYPGPFPGQQGGRGMGPNQQIPPNF----
sp|Q0U1G2|PABP_PHANO       MYPPGARGQMPFP--AG----MPGAQGGRGAGFPGGMPGQQGGRGGPNAQQMPPMYMPPG
sp|Q2GSX8|PABP_CHAGB       NFMPPGGRGMPFP---QGGLGMPAVQGGRPGQFPP--YAQQGGRGGMPPQQLPI--YPLG
sp|A2Q848|PABP_ASPNC       FIPGGQR-GMAFP--PQPGMV-MGIPGGRPGQYPGPFPGQQGGRGMGPNQQIPPNF----
sp|Q1DXH0|PABP_COCIM       FIPN-QRGGMPFQ---QPGMVIPGMPGGRHGQFG-GFPGQQGGRGMNPNQQIPPNAYGIG
sp|P0CP46|PABP_CRYNJ       --PPMP----------GYGQPMPGMPPV----------------------RGPMMGYPGA
sp|P0CP47|PABP_CRYNB       --PPMP----------GYGQPMPGMPPV----------------------RGPMMGYPGA
sp|Q9EPH8|PABP1_RAT        LRP-------------SPRWTA---QGARPHPF------------------------QNM
sp|P29341|PABP1_MOUSE      LRP-------------SPRWTA---QGARPHPF------------------------QNM
sp|P11940|PABP1_HUMAN      LRP-------------SPRWTA---QGARPHPF------------------------QNM
sp|P61286|PABP1_BOVIN      LRP-------------SPRWTA---QGARPHPF------------------------QNM
sp|Q13310|PABP4_HUMAN      MRP-------------NPRWQ----QGGRPQGF------------------------QGM
sp|Q5R8F7|PABP1_PONAB      LRP-------------SPRWTA---QGARPHPF------------------------QNM
sp|Q6DEY7|EPAB_XENTR       VRQ-------------APQWTS---HQSRPPQY------------------------QPP
sp|Q98SP8|EPABA_XENLA      VRP-------------APQWAS---HQSRPPQY------------------------QPP
sp|Q6GR16|EPABB_XENLA      VRP-------------APQWAS---HQSRPPQY------------------------QPP
sp|Q4VXU2|PAP1L_HUMAN      TQP-------------APRWTS---QPPRPSCA------------------------SM-
sp|P21187|PABP_DROME       MRN-------------TPRWVP---QVRPPAAI------------------------QGV
sp|P20965|PABPA_XENLA      LRP-------------SPRWTA---QGARPHPF------------------------QNM
sp|Q6IP09|PABPB_XENLA      LRP-------------SPRWTA---QGARPHPF------------------------QNM
                                                                                       

sp|Q96DU9|PABP5_HUMAN      ------------------------------------------------------------
sp|Q05196|PABP5_ARATH      -----PFPLQRQTQP--GPRVGFRRGANNMQQ-QFQQQQMLQQNA---SRFMGGAGNRRN
sp|P42731|PABP2_ARATH      -----PMVQPQQQRP--G--GGRRPG--GIQH-SQQQNPMMQQQMHPRGRMFRY-PQGRG
sp|O64380|PABP3_ARATH      -----PYPLQRQPQT--GPRMGFRRGATNVQQ-HIQQQQLMHRNPSPGMRYMNGASNGRN
sp|Q9H361|PABP3_HUMAN      PSA-IRPGAPR-----V---P-FSTMRP-ASSQVPRVMSTQRVA----------------
sp|P60047|PABP5_GORGO      ------------------------------------------------------------
sp|Q7JGR2|PABP5_MACMU      ------------------------------------------------------------
sp|P60049|PABP5_PANTR      ------------------------------------------------------------
sp|P60050|PABP5_PONPY      ------------------------------------------------------------
sp|P0CB38|PAB4L_HUMAN      ------------------------------------------------------------
sp|P60048|PABP5_HYLLA      ------------------------------------------------------------
sp|Q8SR30|PABP_ENCCU       --------------------------GVGNEVEFANKVI---RAF---------------
sp|Q1ZXC2|PAP1B_DICDI      LNGTTPFKK-----------SNLPQNANGTNNNNNNNNTNI-----------NKS-NNTT
sp|Q2UK72|PABP_ASPOR       -QG-IPMGA-------M-Q-GPVPN-GMG----YPQGMAQ--VQF-------GRGAGGRG
sp|Q9ZQA8|PABPX_ARATH      VAN-APS-KNRQNRI-----GKLDRNA---------------------------------
sp|Q54BM2|PAP1A_DICDI      PVG-VPQGQ-------------YANMNY-AR-GQPRQNGPRQNGG---------------
sp|P04147|PABP_YEAST       ----------------VPPQGGFPRNANDNN-----------------------------
sp|Q6FKG4|PABP_CANGA       ----------------VPPQGGFARNGPAAN-----------------------------
sp|Q74ZS6|PABP_ASHGO       ----------------FAPQGQFPRNGQ-QQ-----------------------------
sp|Q6CSV3|PABP_KLULA       ----------------MPPQNQFPRHQQ-QH-----------------------------
sp|Q5AI15|PABP_CANAL       ----------------IPPQFQQDFNGQNMRPQQQQQ-----------------------
sp|Q6BI95|PABP_DEBHA       ----------------MPPVYGGDFNNGANG-----------------------------
sp|A5DW14|PABP_LODEL       ----------------MPPQFQ-DFNGQNMRPQQQQQQQQ--------------------
sp|A3LXL0|PABP_PICST       ----------------IPPQAYSDFNGQ--N-----------------------------
sp|A5DM21|PABP_PICGU       ----------------MPPVYGGEFNGPNGQ-----------------------------
sp|Q6CDH3|PABP_YARLI       P-----------------------------------------------------------
sp|P31209|PABP_SCHPO       P-------------------TQFPA-G----------------------------GP---
sp|Q7S6N6|PABP_NEUCR       QF----------------GPGAFP--P--NTPQYMAAMGQV-----------GALGGGRG
sp|Q5B630|PABP_EMENI       -QG-LPMGA-------MQGP-GIPN-GMG----YPMVQG----QF-------GGG-RGRG
sp|Q0CR95|PABP_ASPTN       AQG-IPMGA-------M-GPGGIPN-GMG----YPQ-MGQ--VQF-------GRGAGGRG
sp|A4QUF0|PABP_MAGO7       FP----------------PQGPFPQ-P--NNPQFLAAMQQIQQS---------ALAGGRG
sp|A1CRM1|PABP_ASPCL       -QG-IPMGA-------MQGPGGIPN-GMG----YPQAMGQ--VQF-------GRG-GGRG
sp|Q4P8R9|PABP_USTMA       PQG-MPMAP-------YGQPGQFPA-GMMPQG-YR------------------PARPPRG
sp|A1D4K4|PABP_NEOFI       -QG-IPMGA-------MQGPGGIPN-GMG----YPQ-MAQ--VQF-------GRGAGGRG
sp|Q4WK03|PABP_ASPFU       -QG-IPMGA-------MQGPGGIPN-GMG----YPQ-MAQ--VQF-------GRGAGGRG
sp|Q0U1G2|PABP_PHANO       M-----------------APGAFPP-GPYMNQQYMQLAQAAQQAM-------GGRGGRGG
sp|Q2GSX8|PABP_CHAGB       QF----------------PPGAYPQ-P--NNPQFLAAIQQVQQQA-------AALGNGRG
sp|A2Q848|PABP_ASPNC       AQG-IPMG--------MQGPGGIPN-GMG----YPQ-MAQ--VQF-------GRGAGGRG
sp|Q1DXH0|PABP_COCIM       AQG-LPMGM--------QG-AGIPN-GLN----YPQ-MGQVQAPF-------GRGRGQAP
sp|P0CP46|PABP_CRYNJ       PQN-MMQSRPRFNPNGQPLPGGVPAYGMPPQVPYPGAPGY------------------PV
sp|P0CP47|PABP_CRYNB       PQN-MMQSRPRFNPNGQPLPGGVPAYGMPPQVPYPGAPGY------------------PV
sp|Q9EPH8|PABP1_RAT        PGA-IRPAAPR-----P---P-FSTMRP-ASSQVPRVMSTQRVA----------------
sp|P29341|PABP1_MOUSE      PGA-IRPAAPR-----P---P-FSTMRP-ASSQVPRVMSTQRVA----------------
sp|P11940|PABP1_HUMAN      PGA-IRPAAPR-----P---P-FSTMRP-ASSQVPRVMSTQRVA----------------
sp|P61286|PABP1_BOVIN      PGA-IRPAAPR-----P---P-FSTMRP-ASSQVPRVMSTQRVA----------------
sp|Q13310|PABP4_HUMAN      PSA-IRQSGPR-----P---TL-RHLAP-TGSECPDRLAMDFGGA-------GAA-----
sp|Q5R8F7|PABP1_PONAB      PGA-IRPAAPR-----P---P-FSTMRP-ASSQVPRVMSTQRVA----------------
sp|Q6DEY7|EPAB_XENTR       APL-MRAVPPR-----RMS-SNISTMKQ-ASTQVPRVAPHSQRVA---------------
sp|Q98SP8|EPABA_XENLA      TPL-MRAVQPR-----RMS-SNISTMKQ-ASTQVPRVAQHSQRVA---------------
sp|Q6GR16|EPABB_XENLA      APL-MRAVPPR-----RMH-SNISTMKQ-ASTQVPRVPLQSQRVA---------------
sp|Q4VXU2|PAP1L_HUMAN      --V-RPPVVPR-----RPP-AHISSVRQ-ASTQVPRTVPHTQRVA---------------
sp|P21187|PABP_DROME       QAG-AAAAGGFQGTAGAVP-TQFRSAAAGARGAQPQVQGTHAAAA---------A-----
sp|P20965|PABPA_XENLA      PGA-IRPTAPR-----P---PTFSTMRP-ASNQVPRVMSAQRVA----------------
sp|Q6IP09|PABPB_XENLA      AGA-IRPSAPR-----P---PTFSTMRP-TS-QVPRVMSAQRVA----------------
                                                                                       

sp|Q96DU9|PABP5_HUMAN      ------------------------------------------------------------
sp|Q05196|PABP5_ARATH      G-----------ME--ASAPQG---------------IIPL--------PLNASAN----
sp|P42731|PABP2_ARATH      G-----------S-----------------------------------------------
sp|O64380|PABP3_ARATH      G-----------MD--SSVPQG---------------ILPP-IIP---LPIDASSI----
sp|Q9H361|PABP3_HUMAN      -------------------NTSTQTVGPRPAAAAAAA-ATPAVRTVPRYKYAAGVR---N
sp|P60047|PABP5_GORGO      ------------------------------------------------------------
sp|Q7JGR2|PABP5_MACMU      ------------------------------------------------------------
sp|P60049|PABP5_PANTR      ------------------------------------------------------------
sp|P60050|PABP5_PONPY      ------------------------------------------------------------
sp|P0CB38|PAB4L_HUMAN      ------------------------------------------------------------
sp|P60048|PABP5_HYLLA      ------------------------------------------------------------
sp|Q8SR30|PABP_ENCCU       ----------R-------------------------------------------------
sp|Q1ZXC2|PAP1B_DICDI      Q-----SNGFRN----KRVPN----GKPRY---------------------NNNNN----
sp|Q2UK72|PABP_ASPOR       Q-----VPGMPNMG--QG-----MR-GPGY--GQGRGGVPVQQGQ---------MR----
sp|Q9ZQA8|PABPX_ARATH      ------VSYVPNVY-----------------------------QSTQMLPLSRDFSKQQH
sp|Q54BM2|PAP1A_DICDI      ---------------------QPRQNGPRPDVSGAQP-IPVQQQTTLD------V-----
sp|P04147|PABP_YEAST       ------------------------------------------------------------
sp|Q6FKG4|PABP_CANGA       ------------------------------------------------------------
sp|Q74ZS6|PABP_ASHGO       ------------------------------------------------------------
sp|Q6CSV3|PABP_KLULA       ------------------------------------------------------------
sp|Q5AI15|PABP_CANAL       ------------------------------------------QQP---------RG----
sp|Q6BI95|PABP_DEBHA       ------------------------------------------GRQ---------QR----
sp|A5DW14|PABP_LODEL       -------------------------------------QQQQQQQQ---------QR----
sp|A3LXL0|PABP_PICST       ------------------------------------------IRQ---------QR----
sp|A5DM21|PABP_PICGU       -------------------------------------------RQ---------QR----
sp|Q6CDH3|PABP_YARLI       -----N------MY--GAPPQG-YQ----------QGGFPPQG-P---------MR---G
sp|P31209|PABP_SCHPO       ------APGYPGMN--AR--------GP----------VPAQGRP---------MM---M
sp|Q7S6N6|PABP_NEUCR       G---PAGRGPQGIP--AGIPQG-LQGGPAV------PGYPPAGRP---------QN----
sp|Q5B630|PABP_EMENI       Q-----VPGM---G--GP-----MRG--GY--GGGRGGVPL-GGQ---------MR----
sp|Q0CR95|PABP_ASPTN       Q-----VPGMP-MG--QG-----MR-GPGY--GQGRGGVPV-QGQ---------MR----
sp|A4QUF0|PABP_MAGO7       G---PAGRGPMQGG--V-PVPG-MPGGAGL------PGFPPNARQ---------QG----
sp|A1CRM1|PABP_ASPCL       Q-----VPGMP-MG--QG-----MR-GPGY--QG-RG--GPQGGP---------R-----
sp|Q4P8R9|PABP_USTMA       APNAAGGPAPP-AG--ARPPTG-VNGAPRP------AGQPVPGQP---------MP----
sp|A1D4K4|PABP_NEOFI       Q-----VPGMP-MG--QG-----MR-GPGY--GQGRGGAPVQGGP---------R-----
sp|Q4WK03|PABP_ASPFU       Q-----VPGMP-MG--QG-----IR-GPGY--GQGRGGAPVQGGP---------R-----
sp|Q0U1G2|PABP_PHANO       P-----MPGMPGMP--QA---Q-IAGGPGI--RGGQGGFPQ-GGR---------GA----
sp|Q2GSX8|PABP_CHAGB       GPGGPGGRGMQGMP----VPQG-MPGGPGM------AGFPPNGRP---------QN----
sp|A2Q848|PABP_ASPNC       Q-----VPGMP-MG--QG-----MRGGPGY--GQGRG-APVQQGQ---------MR----
sp|Q1DXH0|PABP_COCIM       S-----GQGMPPNV--QG-----MGPGGQY--GR---GMPVQQGM---------GR----
sp|P0CP46|PABP_CRYNJ       RPGGARIPAAPNAN--GP-----RNGGPSP--VGAPQGLPA-------------------
sp|P0CP47|PABP_CRYNB       RPGGARIPAAPNAN--GP-----RNGGPSP--VGAPQGLPA-------------------
sp|Q9EPH8|PABP1_RAT        -------------------NTSTQTMGPRPAAAA-TA-ATPAVRTVPQYKYAAGVR---N
sp|P29341|PABP1_MOUSE      -------------------NTSTQTMGPRPAAAA-AA-ATPAVRTVPQYKYAAGVR---N
sp|P11940|PABP1_HUMAN      -------------------NTSTQTMGPRPAAAA-AA-ATPAVRTVPQYKYAAGVR---N
sp|P61286|PABP1_BOVIN      -------------------NTSTQTMGPRPAAAA-AA-ATPAVRTVPQYKYAAGVR---N
sp|Q13310|PABP4_HUMAN      ------QQGLTDSCQSGGVPTAVQNLAPRA-----AV-AAAAPRAVAPYKYASSVR---S
sp|Q5R8F7|PABP1_PONAB      -------------------NTSTQTMGPRPAAAA-AA-ATPAVRTVPQYKYAAGVR---N
sp|Q6DEY7|EPAB_XENTR       -------------------NIGTQTAGAR-----AQV-NPSIMRTMPHYKYSCAVR---N
sp|Q98SP8|EPABA_XENLA      -------------------NIGTQTAGAR-----AQV-NPSMMRTMPHYKYSCGVR---N
sp|Q6GR16|EPABB_XENLA      -------------------NIGTQTAGAR-----AQV-NASIMRAMPHYKYSCGVR---N
sp|Q4VXU2|PAP1L_HUMAN      -------------------NIGTQTTGPS-----GVG-CCTPGR--PLLPCKCSS-----
sp|P21187|PABP_DROME       ------ANNMR--NTGARAITGQQTAAPNMQIPGAQI-AGGAQQRTSNYKYTSNMR---N
sp|P20965|PABPA_XENLA      -------------------NTSTQTMGPRPTTAA-AA-AASAVRAVPQYKYAAGVR---N
sp|Q6IP09|PABPB_XENLA      -------------------NTSTQTMGPRPTTAA-AA-ATSAVRTVPQYKYAAGVR---N
                                                                                       

sp|Q96DU9|PABP5_HUMAN      ------------------------------------------------------------
sp|Q05196|PABP5_ARATH      ------SH-------------NAPQRS----HKPTPLTISKLASDLALASPDKHPRMLGD
sp|P42731|PABP2_ARATH      ------GD-------------VPPYDM----GNNMPLTIGALASNLSNATPEQQRTMLGE
sp|O64380|PABP3_ARATH      ------SH-----------------------QKAPLLPISKLTSSLASASPADRTRMLGE
sp|Q9H361|PABP3_HUMAN      PQQHRNAQP--------------QVTMQ-QLAVHVQGQETLTASRLASAPPQKQKQMLGE
sp|P60047|PABP5_GORGO      ------------------------------------------------------------
sp|Q7JGR2|PABP5_MACMU      ------------------------------------------------------------
sp|P60049|PABP5_PANTR      ------------------------------------------------------------
sp|P60050|PABP5_PONPY      ------------------------------------------------------------
sp|P0CB38|PAB4L_HUMAN      ------------------------------------------------------------
sp|P60048|PABP5_HYLLA      ------------------------------------------------------------
sp|Q8SR30|PABP_ENCCU       -----------------------------------------------SRSEEEIKDMIDL
sp|Q1ZXC2|PAP1B_DICDI      S-SNNNNNNNT-----TT---NVTTTPS-STETTTPKTTI-TLEFITNATAEEATETLGS
sp|Q2UK72|PABP_ASPOR       PGQGGRGQNAAQ---------APAGRP--E---EAVAGGLTAQA-LSAAPPPQQKQMLGE
sp|Q9ZQA8|PABPX_ARATH      SRTYGRGK-------------------------EMKKSIQQ----RQSETVGMEMQLLGE
sp|Q54BM2|PAP1A_DICDI      ------------------------AQTQ--QAASSAESALNLQSIINLPSRDQQNVALGE
sp|P04147|PABP_YEAST       -----------------------------------------------QFYQQKQRQALGE
sp|Q6FKG4|PABP_CANGA       -----------------------------------------------QFYQQKQRQALGE
sp|Q74ZS6|PABP_ASHGO       -----------------------------------------------QFYQQKQRQALGE
sp|Q6CSV3|PABP_KLULA       -----------------------------------------------YIQQQKQRQALGE
sp|Q5AI15|PABP_CANAL       ------G--------------YYPNRNQ--------TSKRDLAAIISSVPQDQQKRILGE
sp|Q6BI95|PABP_DEBHA       ------G--------------YYPNRNQNQ--KG--RQQKDLAAIIANAPADQQKRILGE
sp|A5DW14|PABP_LODEL       ------G--------------YYPNRPAGG---N--VPAKDLAALIANAPLEAQKRILGE
sp|A3LXL0|PABP_PICST       ------G--------------YYPNRNQN---KG--RQQRDLAAIIASAPPDQQKRILGE
sp|A5DM21|PABP_PICGU       ------G--------------AYPPNRNQK--GG--RPQRDLAAIISTVPVDQQKRILGE
sp|Q6CDH3|PABP_YARLI       GQPPRSGQPGPQGQFRGAPR-----R---KDGESRVADS--ISNALENAPEEQHKQLVGE
sp|P31209|PABP_SCHPO       PGSVPSAGPAE-----AEAVPAVPGM----------PERFTAA-DLAAVPEESRKQVLGE
sp|Q7S6N6|PABP_NEUCR       GG--GRGTPRGNANFMAAGRGASPIP--GAPADLSAGSFLQAQ-LATTQDPQAQKQIIGE
sp|Q5B630|PABP_EMENI       PGQGGRGQAVGQ--------PG-------P---ETPVGVLTAQA-LSAAPPQQQKQMLGE
sp|Q0CR95|PABP_ASPTN       PGQGGRGQNAQ----------PAAGRG--E---EAPAAGLTAQS-LAAAPAPQQKQMLGE
sp|A4QUF0|PABP_MAGO7       PGAGR-GAA--------AGRA-PAGAPAGARGAG-APEGLQGQLAAVADNPGQQKQILGE
sp|A1CRM1|PABP_ASPCL       -PQGGRGQNAAA--------QPAAGRE--E---APA-GALTAQA-LNAAAPPQQKQMLGE
sp|Q4P8R9|PABP_USTMA       RGPAA----------------RPAGRP----E-ADQPGALTAA-ALAKASPEEQKQMLGE
sp|A1D4K4|PABP_NEOFI       -PQGGRGQPAAA--------PPAAGRE--E---VPATGGLTAQT-LNAVPPPQQKQMLGE
sp|Q4WK03|PABP_ASPFU       -PQGGRGQPAAA--------PPAAGRE--E---VPATGGLTAQT-LSAVPPPQQKQMLGE
sp|Q0U1G2|PABP_PHANO       P--GGRGQPP------------MPGFP--Q-GGRPGGPGVDMSV-LSAAAPGQQKQMLGE
sp|Q2GSX8|PABP_CHAGB       GNMGGRGGPGRGGNF-AAGRGAPPAGPLAAGGELNASSLLQSQ-LTATNNPQQQKQILGE
sp|A2Q848|PABP_ASPNC       PGQGGRGQNAAA--------PAG---P--Q---EGAAGGVNAQT-LGAAPPAQQKQMLGE
sp|Q1DXH0|PABP_COCIM       PGQAGRGQGAPA--------QAVGQRD--E---NASPNGLTLQV-LNAAPPAQQKQMLGE
sp|P0CP46|PABP_CRYNJ       -GSIPRGG-------------QMPARPHEQAAPAPQAGRLDAQS-LARAAPAEQKQMLGE
sp|P0CP47|PABP_CRYNB       -GSIPRGG-------------QMPARPHEQAAPAPQAGRLDAQS-LARAAPAEQKQMLGE
sp|Q9EPH8|PABP1_RAT        PQQHLNAQP--------------QVTMQ-QPAVHVQGQEPLTASMLASAPPQEQKQMLGE
sp|P29341|PABP1_MOUSE      PQQHLNAQP--------------QVTMQ-QPAVHVQGQEPLTASMLASAPPQEQKQMLGE
sp|P11940|PABP1_HUMAN      PQQHLNAQP--------------QVTMQ-QPAVHVQGQEPLTASMLASAPPQEQKQMLGE
sp|P61286|PABP1_BOVIN      PQQHLNAQP--------------QVTMQ-QPAVHVQGQEPLTASMLASAPPQEQKQMLGE
sp|Q13310|PABP4_HUMAN      PHPAIQ-----------------PLQAP-QPAVHVQGQEPLTASMLAAAPPQEQKQMLGE
sp|Q5R8F7|PABP1_PONAB      PQQHLNAQP--------------QVTMQ-QPAVHVQGQEPLTASMLASAPPQEQKQMLGE
sp|Q6DEY7|EPAB_XENTR       VQPIGTNTH--------------LQQVM-EPAVLMQGQEPLTASSLASAPPQEQKQMLGE
sp|Q98SP8|EPABA_XENLA      VQPIVSSTH--------------LQQVM-EPAVLMQGQEPLTASLLAGAPPQEQKQMLGE
sp|Q6GR16|EPABB_XENLA      VQPIGSSAH--------------LQQVL-EPAVLMQGQEPLTASLLAAAPLQEQKQILGE
sp|Q4VXU2|PAP1L_HUMAN      -----AAHS--------------TYRVQ-EPAVHIPGQEPLTASMLAAAPLHEQKQMIGE
sp|P21187|PABP_DROME       PPVPQLHQ----------------TQPI-PQQLQGKNSEKLIASLLANAKPQEQKQILGE
sp|P20965|PABPA_XENLA      -QQHLNTQP--------------QVAMQ-QPAVHVQGQEPLTASMLAAAPPQEQKQMLGE
sp|Q6IP09|PABPB_XENLA      TQQHLNTQP--------------QVAMQ-QPAVHVQGQEPLTASMLAAAPPQEQKQMLGE
                                                                                       

sp|Q96DU9|PABP5_HUMAN      ------------------------------------------------------------
sp|Q05196|PABP5_ARATH      HLYPLVEQQ-----EPANAAKVTGMLLEMDQAE-ILHLLESPEALKAKVSEALDVLRRSA
sp|P42731|PABP2_ARATH      VLYPLVEQV-----EAESAAKVTGMLLEMDQTE-VLHLLESPEALKAKVAEAMDVLRSVA
sp|O64380|PABP3_ARATH      QLYPLVERH-----EPLHVAKVTGMLLEMDQAE-ILHLMESPEALKSKVSEALDVLRLSV
sp|Q9H361|PABP3_HUMAN      RLFPLIQAM-----HPTLAGKITGMLLEIDNSE-LLYMLESPESLRSKVDEAVAVLQAHQ
sp|P60047|PABP5_GORGO      ------------------------------------------------------------
sp|Q7JGR2|PABP5_MACMU      ------------------------------------------------------------
sp|P60049|PABP5_PANTR      ------------------------------------------------------------
sp|P60050|PABP5_PONPY      ------------------------------------------------------------
sp|P0CB38|PAB4L_HUMAN      ------------------------------------------------------------
sp|P60048|PABP5_HYLLA      ------------------------------------------------------------
sp|Q8SR30|PABP_ENCCU       N--------------FVLTKNIASA-IEDDNSNDQVLL----------------------
sp|Q1ZXC2|PAP1B_DICDI      EVYNLVLAK--YNNNIELAAKIAGMIVDAVPEHKELFEIISNGQIQSKIEEAKSLLDQPD
sp|Q2UK72|PABP_ASPOR       ALYPKIQAQ-----QPELAGKITGMLLEMENTE-LLSLLEDEEALRAKVDEALNVYDEYM
sp|Q9ZQA8|PABPX_ARATH      LLHPLVEKL-----EPQLANKITGMLLEMDKSE-LLLLLKSPEDLAVRVDEAFEVLKSSK
sp|Q54BM2|PAP1A_DICDI      HLYPLIHNS-----QPDLAGKITGMLLDSLPVEELFTLTQRQDLLADKIREALEVLGSN-
sp|P04147|PABP_YEAST       QLYKKVSA--K-TSNEEAAGKITGMILDLPPQE-VFPLLESDELFEQHYKEASAAYESFK
sp|Q6FKG4|PABP_CANGA       ELYKRIFS--R-TNDEEAAGKITGMILDLPPQE-VVPLLENDELFEQHFKEASAAYESFK
sp|Q74ZS6|PABP_ASHGO       QLYQKVFA--K-TQDDEAAGKITGMILDLPPQQ-VIQLLENDELLEQHFQEAHAAYQKFK
sp|Q6CSV3|PABP_KLULA       QLYKKVSA--K-IDDENAAGKITGMILDLPPQQ-VIQLLDNDEQFEQQFQEALAAYENFK
sp|Q5AI15|PABP_CANAL       ELYPKIVATGK-AQEPEAAGKITGMMLGLENQE-ILDLLDDDELFNNHFEDALTAFEEYK
sp|Q6BI95|PABP_DEBHA       ELYPKIVSTGK-AQEPEAAGKITGMMLDLDNEE-ILALLEDDELFNTHFEDALTAFEEYK
sp|A5DW14|PABP_LODEL       ELYQRIVATGK-AQEPEAAGKITGMMLGLENQE-ILDLLDDEELFNNHFEEALNAFEEYK
sp|A3LXL0|PABP_PICST       ELYPKIVATGK-AQEPEAAGKITGMMLDLDNQE-ILALLEDDELFTNHFEDALTAFEEYK
sp|A5DM21|PABP_PICGU       ELYPKIVATGK-AQEPEAAGKITGMMLDLENEE-ILALLEDDELFENHFEDALTAFEEYK
sp|Q6CDH3|PABP_YARLI       ALYPKVLAEKAIDGNAEFAGKITGMLLEMPIKE-ILEVIDDEEGLQAQINDAITAYNEYL
sp|P31209|PABP_SCHPO       LLYPKVFVR-----EEKLSGKITGMLLEMPNSE-LLELLEDDSALNERVNEAIGVLQEFV
sp|Q7S6N6|PABP_NEUCR       NLFPKIQAI-----QPALAGKITGMLLEMDNAE-LINLFEDDNALNVKVQEALAVYDEYL
sp|Q5B630|PABP_EMENI       ALYPKIQAT-----QPELAGKITGMLLEMDNTE-LLGLLEDDEALRAKVDEALSVYDEYM
sp|Q0CR95|PABP_ASPTN       ALYPKIQAQ-----QPELAGKITGMLLEMDNTE-LLSLLEDDEALRAKVDEALSVYDEYM
sp|A4QUF0|PABP_MAGO7       AIFPKIQAI-----HPELAGKITGMLLEMDNTE-LVALVENDGALRSKVDEALAVYDDYV
sp|A1CRM1|PABP_ASPCL       ALYPKIQAQ-----QPELAGKITGMLLEMDNTE-LLGLLEDDDALRAKVDEALSVYDEYM
sp|Q4P8R9|PABP_USTMA       AIYPKVAAS-----QPELAGKLTGMILELPVTE-LLHLLEESEALDAKVNEALEVLKEYQ
sp|A1D4K4|PABP_NEOFI       ALYPKIQAQ-----QPELAGKITGMLLEMDNTE-LLGLLEDEEALRAKVDEALSVYDEYM
sp|Q4WK03|PABP_ASPFU       ALYPKIQAQ-----QPELAGKITGMLLEMDNNE-LLGLLEDEEALRAKVDEALSVYDEYM
sp|Q0U1G2|PABP_PHANO       ALYPKIHEM-----QPELAGKITGMLLEMDNSE-LINLTADESALRAKVDEAMSVYDEYV
sp|Q2GSX8|PABP_CHAGB       NLFPKIQAL-----QPDLAGKITGMLLEMDNAE-LVNLLEDEAALVAKVNEAMAVYDEYV
sp|A2Q848|PABP_ASPNC       ALYPKIQAQ-----QPELAGKITGMLLEMDNTE-LLSLTRKPCAPRSMRPLAFTMST---
sp|Q1DXH0|PABP_COCIM       AIYPKIQAQ-----QPELAGKITGMLLEMDNAE-LLALVDDDAALKAKVDEALTVYDEYV
sp|P0CP46|PABP_CRYNJ       ALYPLIHET-----QPELAGKITGMLLEMDNAE-LLHLVESQPALQEKVDEALRVLAEWG
sp|P0CP47|PABP_CRYNB       ALYPLIHET-----QPELAGKITGMLLEMDNAE-LLHLVESQPALQEKVDEALRVLAEWG
sp|Q9EPH8|PABP1_RAT        RLFPLIQAM-----HPSLAGKITGMLLEIDNSE-LLHMLESPESLRSKVDEAVAVLQAHQ
sp|P29341|PABP1_MOUSE      RLFPLIQAM-----HPSLAGKITGMLLEIDNSE-LLHMLESPESLRSKVDEAVAVLQAHQ
sp|P11940|PABP1_HUMAN      RLFPLIQAM-----HPTLAGKITGMLLEIDNSE-LLHMLESPESLRSKVDEAVAVLQAHQ
sp|P61286|PABP1_BOVIN      RLFPLIQAM-----HPTLAGKITGMLLEIDNSE-LLHMLESPESLRSKVDEAVAVLQAHQ
sp|Q13310|PABP4_HUMAN      RLFPLIQTM-----HSNLAGKITGMLLEIDNSE-LLHMLESPESLRSKVDEAVAVLQAHH
sp|Q5R8F7|PABP1_PONAB      RLFPLIQAM-----HPTLAGKITGMLLEIDNSE-LLHMLESPESLRSKVDEAVAVLQAHQ
sp|Q6DEY7|EPAB_XENTR       RLYPLIHEM-----HPTLAGKITGMLLEIDNSE-LLHMLESPESLHSKVEEAVAVLQAHQ
sp|Q98SP8|EPABA_XENLA      RIYPVIHEM-----HPTLAGKITGMLLEIDNSE-LLHMLESPESLHSKVEEAVAVLQAHQ
sp|Q6GR16|EPABB_XENLA      RIYPLIHEM-----HPTLAGKITGMLLEIDNSE-LLHMLESPESLHSKVEEAVAVLQAHQ
sp|Q4VXU2|PAP1L_HUMAN      RLYPLIHDV-----HTQLAGKITGMLLEIDNSE-LLLMLESPESLHAKIDEAVAVLQAHQ
sp|P21187|PABP_DROME       RLYPMIEHM-----HANLAGKITGMLLEIENSE-LLHMIEDQEALKAKVEEAVAVLQVHR
sp|P20965|PABPA_XENLA      RLFPLIQAM-----HPTLAGKITGMLLEIDNSE-LLHMLESPESLRSKVDEAVAVLQAHQ
sp|Q6IP09|PABPB_XENLA      RLFPLIQAM-----HPTLAGKITGMLLEIDNSE-LLHMLESPESLRSKVDEAVAVLQAHQ
                                                                                       

sp|Q96DU9|PABP5_HUMAN      -----------------------------------
sp|Q05196|PABP5_ARATH      DPAAVSSVDDQFALSS-SE----------------
sp|P42731|PABP2_ARATH      AGGATEQLAS-LNLS--------------------
sp|O64380|PABP3_ARATH      DPTDHD-----LGFST-TD----------------
sp|Q9H361|PABP3_HUMAN      AKEATQKAVNSATGVPTV-----------------
sp|P60047|PABP5_GORGO      -----------------------------------
sp|Q7JGR2|PABP5_MACMU      -----------------------------------
sp|P60049|PABP5_PANTR      -----------------------------------
sp|P60050|PABP5_PONPY      -----------------------------------
sp|P0CB38|PAB4L_HUMAN      -----------------------------------
sp|P60048|PABP5_HYLLA      -----------------------------------
sp|Q8SR30|PABP_ENCCU       -----------------------------------
sp|Q1ZXC2|PAP1B_DICDI      QE---------------------------------
sp|Q2UK72|PABP_ASPOR       KNKGGESEATGEAAKP-KEAAKETSTEENKS----
sp|Q9ZQA8|PABPX_ARATH      TNLTAPNTHRSDYLASGIAGVSI------K-----
sp|Q54BM2|PAP1A_DICDI      -----------------------------------
sp|P04147|PABP_YEAST       KEQEQQTEQA-------------------------
sp|Q6FKG4|PABP_CANGA       QEQQQPQGEEAQQA---------------------
sp|Q74ZS6|PABP_ASHGO       EDQEAQAAAAAAAAADARE----------------
sp|Q6CSV3|PABP_KLULA       KEQEAQA----------------------------
sp|Q5AI15|PABP_CANAL       KSEAAGNAEEQA-----------------------
sp|Q6BI95|PABP_DEBHA       KSSEAATAEN-------------------------
sp|A5DW14|PABP_LODEL       NSEGANAATGAPAPSEEA-----------------
sp|A3LXL0|PABP_PICST       NSEAAAPVAPAAPAEPQA-----------------
sp|A5DM21|PABP_PICGU       KGEQAE-----------------------------
sp|Q6CDH3|PABP_YARLI       NSQKEE-----------------------------
sp|P31209|PABP_SCHPO       DQEPGFTE---------------------------
sp|Q7S6N6|PABP_NEUCR       KTQGQQPTQQPAEANGEQPKAEEQKPEEQKA----
sp|Q5B630|PABP_EMENI       KNKSDEPA----AEKP-KEAAQEAPAEENKA----
sp|Q0CR95|PABP_ASPTN       KNKGTEGEAAGEAPKP-KEAATEESTEENKS----
sp|A4QUF0|PABP_MAGO7       RQQGDGEGAQAPSK-------------EEKTEEKA
sp|A1CRM1|PABP_ASPCL       KNKG-EGEAPADADKP-KEAAKETATEENKS----
sp|Q4P8R9|PABP_USTMA       QNDSAGAEAEANAEAPKTEA---------------
sp|A1D4K4|PABP_NEOFI       KNKG-EGEAPAEPAKP-KEDAAETATEENKS----
sp|Q4WK03|PABP_ASPFU       KNKG-EGEAPAESAKP-KEDAAETATEENKS----
sp|Q0U1G2|PABP_PHANO       KNKEGDGEKEAPKEES-K----EEKA---------
sp|Q2GSX8|PABP_CHAGB       KSQQG-PGQGPAPTQGEA---EAEKPKEEKAEEKA
sp|A2Q848|PABP_ASPNC       -----------------------------------
sp|Q1DXH0|PABP_COCIM       KNKGGDSGEPAADANK-SKDASQETAEETKS----
sp|P0CP46|PABP_CRYNJ       KDEKPAADEGAEEPKKEE----EETKEEEKKE---
sp|P0CP47|PABP_CRYNB       KDEKPAADEGAEEPKKEE----EETKEEEKKE---
sp|Q9EPH8|PABP1_RAT        AKEAAQKAVNSATGVPTV-----------------
sp|P29341|PABP1_MOUSE      AKEAAQKAVNSATGVPTV-----------------
sp|P11940|PABP1_HUMAN      AKEAAQKAVNSATGVPTV-----------------
sp|P61286|PABP1_BOVIN      AKEAAQKAVNSATGVPTV-----------------
sp|Q13310|PABP4_HUMAN      AKKEAAQKVGAVAAATS------------------
sp|Q5R8F7|PABP1_PONAB      AKEAAQKAVNSATGVPTV-----------------
sp|Q6DEY7|EPAB_XENTR       AKENSQKSAQQSLI---------------------
sp|Q98SP8|EPABA_XENLA      AKENAQKSAQPSLI---------------------
sp|Q6GR16|EPABB_XENLA      AKESAPKSAPQSLI---------------------
sp|Q4VXU2|PAP1L_HUMAN      AMEQPKAYMH-------------------------
sp|P21187|PABP_DROME       VTEPAN-----------------------------
sp|P20965|PABPA_XENLA      AKEAAQKVVN-ATGVPTA-----------------
sp|Q6IP09|PABPB_XENLA      AKEAAQKVVS-ATGVPTA-----------------
                                                              
